# Supplementary material for: Fresh groundwater discharge insignificant for the world’s oceans but important for coastal ecosystems
Source: Nat Commun. 2020 Mar 9;11:1260. doi: 10.1038/s41467-020-15064-8 (PMC7062736; doi:10.1038/s41467-020-15064-8)
Supplement: Supplementary file 4 — Supplementary Data 1 [file 41467_2020_15064_MOESM4_ESM.csv]

model_run	L	anisotropy	cell_size	k	l_disp	recharge_flux	thickness	topo_gradient	total_recharge	h_max	max_land_flux	max_submarine_flux	land_discharge_area	sea_discharge_area	fresh_sgd	recirculated_sgd	fresh_sgd_fraction	ngd	ngd_fraction	cgd	cgd_fraction
0	8045.0	10.0	3.0	1e-12	50.0	4.59477273303e-09	100.0	0.025	1166.525	127.130379251	4.7527171726	3.56099380086	419.112066409	251.5711239	343.600677132	18.6656677466	0.294550632976	467.215686991	0.400519223327	810.816364123	0.695069856303
1	8045.0	10.0	3.0	1e-12	25.0	4.59477273303e-09	50.0	0.025	1166.525	162.330763689	3.79231422832	3.24125042371	211.379980559	215.631773106	211.269061653	-0.0	0.181109759031	214.63143089	0.183992139809	425.900492543	0.365101898839
2	8045.0	10.0	3.0	1e-12	25.0	4.59477273303e-09	75.0	0.025	1166.525	142.931538313	4.02470610799	3.52693049773	316.695651252	320.454939995	319.650042083	-0.0	0.274019024096	324.483167716	0.27816220631	644.133209799	0.552181230406
3	8045.0	10.0	3.0	1e-12	25.0	4.59477273303e-09	100.0	0.025	1166.525	123.532835119	4.49579543943	3.87153889951	415.963783094	422.283146345	430.684597055	-0.0	0.369203057847	435.240917198	0.3731089494	865.925514253	0.742312007247
4	8045.0	10.0	3.0	1e-12	25.0	4.59477273303e-09	125.0	0.025	1166.525	104.473162091	4.49155689122	3.94977788783	375.292079067	521.966757957	537.307208332	-0.0	0.460604966317	487.075454708	0.417543948658	1024.38266304	0.878148914975
5	8045.0	10.0	3.0	1e-12	25.0	4.59477273303e-09	150.0	0.025	1166.525	88.8839258318	4.69455652198	4.13447258855	265.107162431	610.476979458	626.109140303	-0.0	0.536730151779	440.033963778	0.377217773968	1066.14310408	0.913947925747
6	8045.0	10.0	3.0	1e-12	25.0	4.59477273303e-09	175.0	0.025	1166.525	77.3025879094	4.7030717857	4.13388059013	208.402850648	674.471743406	689.61608005	-0.0	0.591171282271	390.505081092	0.334759290279	1080.12116114	0.925930572549
7	8045.0	10.0	3.0	1e-12	25.0	4.59477273303e-09	200.0	0.025	1166.525	68.4942338094	4.64038520373	4.05851154599	175.654521596	719.974106201	738.299796567	-0.0	0.632905249838	350.616742406	0.300565133543	1088.91653897	0.933470383381
8	8045.0	10.0	3.0	1e-12	25.0	4.59477273303e-09	225.0	0.025	1166.525	61.5992106103	4.75273138734	4.17535522026	154.814712188	757.563772578	775.838851811	-0.0	0.665085490505	318.972525098	0.273438224726	1094.81137691	0.938523715231
9	8045.0	10.0	3.0	1e-12	25.0	4.59477273303e-09	250.0	0.025	1166.525	56.072604621	4.68205168699	4.20388628366	136.952032684	777.561944063	804.211506342	-0.0	0.689407862106	292.429277389	0.250684106547	1096.64078373	0.940091968652
10	8045.0	10.0	3.0	1e-12	25.0	4.59477273303e-09	275.0	0.025	1166.525	51.5477560194	4.60280599464	4.04002350243	125.043513041	798.407855358	826.108677395	-0.0	0.708179145235	271.953920108	0.233131668938	1098.0625975	0.941310814174
11	8045.0	10.0	3.0	1e-12	25.0	4.59477273303e-09	300.0	0.025	1166.525	47.7880110956	4.46694585676	4.01734449424	116.112123314	805.551036588	843.889817682	-0.0	0.723421973539	255.379144297	0.218922992904	1099.26896198	0.942344966443
12	8045.0	10.0	3.0	1e-12	25.0	4.59477273303e-09	325.0	0.025	1166.525	44.6155454909	4.55365901688	3.94554455114	110.157888472	820.137417618	859.55242096	-0.0	0.73684869245	242.493868023	0.2078771291	1102.04628898	0.94472582155
13	8045.0	10.0	3.0	1e-12	25.0	4.59477273303e-09	350.0	0.025	1166.525	41.9101388961	4.43264991235	3.94168014889	104.203703632	827.583443411	871.469751103	-0.0	0.747064787385	231.757760938	0.198673634031	1103.22751204	0.945738421416
14	8045.0	10.0	3.0	1e-12	25.0	4.59477273303e-09	375.0	0.025	1166.525	39.5783147364	4.55026259514	3.99192665974	98.2494388058	835.133201605	882.589191655	-0.0	0.756596893899	221.987011935	0.190297689235	1104.57620359	0.946894583135
15	8045.0	10.0	3.0	1e-12	25.0	4.59477273303e-09	400.0	0.025	1166.525	37.552601554	4.38997630924	3.90754130393	95.2723113941	835.133201605	889.547082118	-0.0	0.762561524287	215.154076844	0.184440176459	1104.70115896	0.947001700746
16	8045.0	10.0	3.0	1e-12	25.0	4.59477273303e-09	425.0	0.025	1166.525	35.7772615209	4.3513292898	3.77157013047	92.2951864878	842.788142685	896.96302039	-0.0	0.768918814762	207.500082347	0.177878813011	1104.46310274	0.946797627773
17	8045.0	10.0	3.0	1e-12	25.0	4.59477273303e-09	450.0	0.025	1166.525	34.2131450074	4.42877709849	3.87402633715	89.3180640745	842.788142685	903.944497553	-0.0	0.774903664777	202.377968095	0.173487896183	1106.32246565	0.94839156096
18	8045.0	10.0	3.0	1e-12	25.0	4.59477273303e-09	475.0	0.025	1166.525	32.8259937795	4.22234047146	3.68140695821	86.3409466533	842.788142685	907.858403716	-0.0	0.778258848903	195.840878894	0.167883996395	1103.69928261	0.946142845298
19	8045.0	10.0	3.0	1e-12	25.0	4.59477273303e-09	500.0	0.025	1166.525	31.590387178	4.46165888867	3.84323155879	83.3638292385	850.549742064	913.738456685	-0.0	0.783299506385	192.681826583	0.165175908432	1106.42028327	0.948475414817
20	8045.0	10.0	3.0	1e-12	50.0	4.59477273303e-09	100.0	0.00042169650343	1166.525	3.39254837008	0.0463072841171	0.00644541139843	3177.90073781	0.0	0.0	10.0748278796	0.0	25.8215203467	0.0221354195981	25.8215203467	0.0221354195981
21	8045.0	10.0	3.0	1e-12	50.0	4.59477273303e-09	100.0	0.00133352143216	1166.525	10.5794096873	0.216393376387	0.0389457788967	1418.20271623	2.98955940813	0.0	6.6502259924	0.0	54.2693937781	0.0465222723715	54.2693937781	0.0465222723715
22	8045.0	10.0	3.0	1e-12	50.0	4.59477273303e-09	100.0	0.00177827941004	1166.525	13.9966360658	0.299149116633	0.0506713865326	1083.16091787	11.9716126787	0.0	9.22079959769	0.0	70.2178570778	0.0601940439149	70.2178570778	0.0601940439149
23	8045.0	10.0	3.0	1e-12	50.0	4.59477273303e-09	100.0	0.00237137370566	1166.525	18.476537221	0.436710203266	0.101673654979	839.49031564	14.9656468288	0.0	12.0801886353	0.0	91.6504904246	0.0785671035123	91.6504904246	0.0785671035123
24	8045.0	10.0	3.0	1e-12	50.0	4.59477273303e-09	100.0	0.00316227766017	1166.525	24.3186860812	0.654375580441	0.210086375594	670.338031915	29.935814428	0.0	15.0758256609	0.0	117.245587804	0.100508422712	117.245587804	0.100508422712
25	8045.0	10.0	3.0	1e-12	50.0	4.59477273303e-09	100.0	0.00421696503429	1166.525	31.8751500822	0.88169158444	0.336961373837	557.265360053	50.8941997644	0.0	17.2390773861	0.0	144.316843125	0.123715173807	144.316843125	0.123715173807
26	8045.0	10.0	3.0	1e-12	50.0	4.59477273303e-09	100.0	0.0056234132519	1166.525	41.5408422216	1.24344863616	0.579610164	489.13311394	80.8351503355	13.4211487307	18.591659443	0.0115052388339	171.152254954	0.146719748787	184.573403685	0.158224987621
27	8045.0	10.0	3.0	1e-12	50.0	4.59477273303e-09	100.0	0.00749894209332	1166.525	53.6981441755	1.70315803427	0.90551650467	453.95774367	113.771218527	44.8931835156	19.0228631619	0.0384845447081	199.4868965	0.171009533872	244.380080016	0.20949407858
28	8045.0	10.0	3.0	1e-12	50.0	4.59477273303e-09	100.0	0.01	1166.525	68.6060241207	2.03509735387	1.1626602351	438.09025812	149.70362937	88.899149164	18.9985925017	0.0762085246043	232.978291658	0.19971993027	321.877440822	0.275928454874
29	8045.0	10.0	3.0	1e-12	50.0	4.59477273303e-09	100.0	0.0133352143216	1166.525	86.1820297326	2.76062063884	1.80872770817	428.614659999	185.640773609	150.406024965	18.8885029883	0.128935106376	281.772357525	0.241548494482	432.17838249	0.370483600858
30	8045.0	10.0	3.0	1e-12	50.0	4.59477273303e-09	100.0	0.0177827941004	1166.525	105.538904609	3.32515042365	2.44622292729	425.485539475	218.592999137	226.249938558	18.7293963826	0.193952070087	349.480796517	0.299591347393	575.730735075	0.49354341748
31	8045.0	10.0	3.0	1e-12	50.0	4.59477273303e-09	100.0	0.0237137370566	1166.525	124.164361561	4.12929253081	3.06632424575	422.249954547	248.568405435	319.228870855	18.7510422199	0.273657976345	443.844717544	0.380484531017	763.073588399	0.654142507361
32	8045.0	10.0	3.0	1e-12	50.0	4.59477273303e-09	100.0	0.0316227766017	1166.525	136.521370268	5.77894701782	4.42091494911	353.653874709	275.582332656	450.419672991	18.7009860229	0.386120891529	548.882726261	0.470528043772	999.302399252	0.856648935302
33	8045.0	10.0	3.0	1e-12	50.0	4.59477273303e-09	100.0	0.0421696503429	1166.525	140.765134416	7.26790810684	5.5595684426	163.840438237	290.672824206	582.563285017	18.6000413753	0.499400600088	480.435734147	0.411852068449	1062.99901916	0.911252668537
34	8045.0	10.0	3.0	1e-12	50.0	4.59477273303e-09	100.0	0.056234132519	1166.525	143.93748787	9.10919811902	7.13331707904	86.4503444173	290.873543273	684.194281598	18.6359413697	0.586523462076	388.288899226	0.33285947513	1072.48318082	0.919382937207
35	8045.0	10.0	3.0	1e-12	50.0	4.59477273303e-09	100.0	0.0749894209332	1166.525	148.085666786	11.2567767239	8.8002013955	47.7527530961	280.547405602	765.240024173	18.2831787365	0.655999677824	312.764364934	0.268116298351	1078.00438911	0.924115976175
36	8045.0	10.0	3.0	1e-12	50.0	4.59477273303e-09	100.0	0.1	1166.525	154.743812317	13.4315425008	10.2271135941	29.9103468374	263.211066209	814.35408679	17.829646077	0.698102558274	265.049619131	0.227212977974	1079.40370592	0.925315536248
37	8045.0	10.0	3.0	1e-12	50.0	4.59477273303e-09	100.0	0.133352143216	1166.525	166.220986026	16.2575859437	11.796268413	20.7748784645	241.761974477	852.567762398	17.2377964833	0.730861115192	240.830800155	0.20645146924	1093.39856255	0.937312584432
38	8045.0	10.0	3.0	1e-12	50.0	4.59477273303e-09	100.0	0.177827941004	1166.525	186.562158275	18.785619471	12.4470082634	14.9365931765	215.086934093	868.401351973	16.7301908588	0.744434411585	236.283183941	0.202553039104	1104.68453591	0.946987450689
39	8045.0	10.0	3.0	1e-12	50.0	4.59477273303e-09	100.0	0.237137370566	1166.525	223.152123694	26.8877314275	14.8712514003	8.96278405808	182.243284809	888.776007947	15.8739612751	0.761900523305	244.565362624	0.209652911531	1133.34137057	0.971553434836
40	8045.0	10.0	3.0	1e-12	50.0	4.59477273303e-09	100.0	0.316227766017	1166.525	290.082696199	32.5678825349	16.3199691505	8.94296905343	149.825562549	899.778593616	13.9905134656	0.771332456327	291.121162197	0.249562728786	1190.89975581	1.02089518511
41	8045.0	10.0	3.0	1e-12	50.0	4.59477273303e-09	100.0	0.421696503429	1166.525	415.091709379	42.87015596	17.6739086188	5.96718283798	119.916071699	901.872376539	10.8903356575	0.773127345355	368.841580303	0.31618832027	1270.71395684	1.08931566562
42	8045.0	10.0	3.0	1e-12	50.0	3.1688087814e-10	100.0	0.025	80.4499999999	10.5096834614	2.55132977566	1.65683161331	17.8671761286	83.8540768658	46.7362948363	15.9288753755	0.580935920899	23.3619079009	0.290390402746	70.0982027372	0.871326323645
43	8045.0	10.0	3.0	1e-12	50.0	4.7532131721e-10	100.0	0.025	120.675	15.2876176727	3.00991899311	1.84282331472	20.8442960427	107.813620747	71.4791923846	17.7827855048	0.592328091027	31.2742275582	0.259160783578	102.753419943	0.851488874604
44	8045.0	10.0	3.0	1e-12	50.0	6.33761756281e-10	100.0	0.025	160.9	20.0760878244	3.30233599743	2.18518481928	20.8442960427	125.783333632	100.120904391	18.5360238349	0.62225546545	42.304036968	0.262921298744	142.424941359	0.885176764195
45	8045.0	10.0	3.0	1e-12	50.0	7.92202195351e-10	100.0	0.025	201.125	24.8689184764	3.24535972452	2.22086617087	26.7985433698	143.753046512	124.563995094	18.7228256861	0.619336209293	51.4306469366	0.255714838715	175.994642031	0.875051048008
46	8045.0	10.0	3.0	1e-12	50.0	1.5844043907e-09	100.0	0.025	402.25	48.8116583752	3.92790632347	2.80599263717	56.5697450069	206.646891655	235.921626656	18.9282875806	0.58650497615	127.922144578	0.318016518529	363.843771234	0.904521494678
47	8045.0	10.0	3.0	1e-12	50.0	2.37660658605e-09	100.0	0.025	603.374999999	72.4199930826	4.55313179652	3.37187335385	122.06638313	236.596371492	305.231201335	18.6333957366	0.505873132522	240.627347085	0.398802315451	545.85854842	0.904675447973
48	8045.0	10.0	3.0	1e-12	50.0	3.1688087814e-09	100.0	0.025	804.499999999	95.2033992067	4.71833622292	3.53099654004	244.128309623	251.5711239	338.870800923	18.6532902875	0.421219143472	378.371247296	0.47031851746	717.242048219	0.891537660932
49	8045.0	10.0	3.0	1e-12	50.0	6.33761756281e-09	100.0	0.025	1609.0	147.530487716	4.74288568734	3.5547272135	422.263175654	251.5711239	343.984236249	18.6377455107	0.213787592448	467.46526652	0.290531551597	811.449502769	0.504319144045
50	8045.0	10.0	3.0	1e-12	50.0	9.50642634421e-09	100.0	0.025	2413.5	165.485763287	4.74288651895	3.55472802038	422.263175654	251.5711239	343.984094916	18.6382060036	0.142525003073	467.478792942	0.193693305549	811.462887858	0.336218308621
51	8045.0	10.0	3.0	1e-12	50.0	1.26752351256e-08	100.0	0.025	3218.0	174.492618738	4.74288652877	3.55472803314	422.263175654	251.5711239	343.984078981	18.6382701935	0.106893747353	467.481772402	0.145270905035	811.465851383	0.252164652388
52	8045.0	10.0	3.0	1e-12	50.0	1.5844043907e-08	100.0	0.025	4022.5	179.914628031	4.74288656687	3.55472806752	422.263175654	251.5711239	343.984108656	18.6382431599	0.0855150052595	467.484651246	0.116217439713	811.468759902	0.201732444973
53	8045.0	10.0	3.0	1e-12	50.0	2.37660658605e-08	100.0	0.025	6033.74999999	187.211561868	4.74288656666	3.55472807014	422.263175654	251.5711239	343.984099597	18.6382768458	0.0570100020049	467.488639724	0.0774789541702	811.472739321	0.134488956175
54	8045.0	10.0	3.0	1e-12	50.0	3.1688087814e-08	100.0	0.025	8044.99999999	190.932186428	4.7428865368	3.55472807265	422.263175654	251.5711239	343.984108564	18.6382471375	0.0427575026183	467.490897026	0.0581094962121	811.47500559	0.10086699883
55	8045.0	10.0	3.0	1e-12	50.0	3.96101097675e-08	100.0	0.025	10056.25	193.212362541	4.7428864758	3.55472800961	422.263175654	251.5711239	343.984090779	18.6382577368	0.0342060003261	467.491608039	0.0464876676733	811.475698818	0.0806936679994
56	8045.0	10.0	3.0	1e-12	50.0	4.7532131721e-08	100.0	0.025	12067.5	194.775426907	4.7428864589	3.55472799437	422.263175654	251.5711239	343.984103432	18.6382474567	0.0285050013203	467.492148496	0.0387397678472	811.476251928	0.0672447691675
57	8045.0	10.0	3.0	1e-12	50.0	5.54541536746e-08	100.0	0.025	14078.75	195.920003235	4.74288646484	3.55472800259	422.263175654	251.5711239	343.984101391	18.6382506829	0.0244328581295	467.492420677	0.0332055346303	811.476522068	0.0576383927598
58	8045.0	10.0	3.0	1e-12	25.0	4.59477273303e-09	100.0	0.025	1166.525	123.53282509	4.50437092348	3.87644131826	419.112066409	233.601411008	333.443344497	15.4095486958	0.28584329054	466.214674465	0.399661108391	799.658018962	0.685504398931
59	8045.0	10.0	3.0	1e-12	50.0	4.59477273303e-09	100.0	0.025	1166.525	123.532825219	4.50437746759	3.87644930826	419.112066409	251.5711239	344.444015622	18.6657545222	0.295273582326	467.246846526	0.400545934743	811.690862148	0.695819517069
60	8045.0	10.0	3.0	1e-12	75.0	4.59477273303e-09	100.0	0.025	1166.525	123.53283475	4.50437743054	3.87644912395	419.112066409	266.545901301	348.709671419	20.204174971	0.298930302753	467.684147852	0.400920809972	816.393819271	0.699851112725
61	8045.0	10.0	3.0	1e-12	100.0	4.59477273303e-09	100.0	0.025	1166.525	123.532830825	4.50437099751	3.87644141341	419.112066409	278.525643248	351.767289875	20.9350938131	0.301551436853	467.855276637	0.401067509601	819.622566512	0.702618946454
62	8045.0	10.0	3.0	1e-12	125.0	4.59477273303e-09	100.0	0.025	1166.525	123.532831283	4.50437467067	3.87644615082	422.263175654	287.510499687	353.812600732	21.1028526108	0.30330477335	467.66549444	0.400904819391	821.478095172	0.704209592741
63	8045.0	10.0	3.0	1e-12	150.0	4.59477273303e-09	100.0	0.025	1166.525	123.53283378	4.50437751247	3.8764491248	422.263175654	290.505460171	355.32162928	20.1543300998	0.304598383473	468.064403477	0.401246782947	823.386032757	0.70584516642
64	8045.0	10.0	3.0	1e-17	50.0	4.59477273303e-09	100.0	0.025	1166.525	201.125	3.93568466765e-05	2.9820484984e-05	2614.53851529	206.646891655	0.00187499645182	4.08752522849e-05	1.60733499224e-06	0.00823058035559	7.05563991822e-06	0.0101055768074	8.66297491046e-06
65	8045.0	10.0	3.0	1e-16	50.0	4.59477273303e-09	100.0	0.025	1166.525	201.125	0.00046429500803	0.00035481420867	832.227204407	365.379172234	0.0307415919992	-0.0	2.6353136023e-05	0.0561800956707	4.8160215744e-05	0.0869216876699	7.4513351767e-05
66	8045.0	10.0	3.0	1e-15	50.0	4.59477273303e-09	100.0	0.025	1166.525	201.125	0.0046331516574	0.00342360737413	450.750748866	386.34374561	0.322066532519	-0.0	0.000276090553155	0.51806143424	0.000444106585149	0.840127966759	0.000720197138304
67	8045.0	10.0	3.0	3.16227766017e-15	50.0	4.59477273303e-09	100.0	0.025	1166.525	201.125	0.0145999457221	0.0109402343689	425.417110828	296.495356139	1.07248895975	-0.0	0.000919387891173	1.55503462442	0.00133304869113	2.62752358417	0.0022524365823
68	8045.0	10.0	3.0	1e-14	50.0	4.59477273303e-09	100.0	0.025	1166.525	201.125	0.0477421763045	0.035945194841	422.263175654	224.616604547	3.45884009723	0.00590137147395	0.00296508012879	4.75958233333	0.00408013744526	8.21842243056	0.00704521757405
69	8045.0	10.0	3.0	3.16227766017e-14	50.0	4.59477273303e-09	100.0	0.025	1166.525	200.403442182	0.144631426083	0.107056688929	422.263175654	239.591356961	10.965929881	0.337625054418	0.00940050995993	14.8602087837	0.0127388686772	25.8261386647	0.0221393786372
70	8045.0	10.0	3.0	1e-13	50.0	4.59477273303e-09	100.0	0.025	1166.525	194.497789437	0.456576080493	0.3375815589	422.263175654	248.576188409	34.5850011386	1.59735101666	0.0296478867908	46.8063085383	0.0401245653015	81.3913096769	0.0697724520923
71	8045.0	10.0	3.0	1.77827941004e-13	50.0	4.59477273303e-09	100.0	0.025	1166.525	188.395427452	0.811632761858	0.599966202366	422.263175654	251.5711239	61.4208950944	3.07516324935	0.0526528750729	83.1666119747	0.0712943245749	144.587507069	0.123947199648
72	8045.0	10.0	3.0	3.16227766017e-13	50.0	4.59477273303e-09	100.0	0.025	1166.525	177.949858604	1.4429693354	1.06650583118	422.263175654	254.566059392	109.131447256	5.70919924785	0.0935526004639	147.810016302	0.126709685864	256.941463558	0.220262286328
73	8045.0	10.0	3.0	5.6234132519e-13	50.0	4.59477273303e-09	100.0	0.025	1166.525	159.61116617	2.56553101939	1.89601225849	422.263175654	254.566059392	194.020325891	10.3973769901	0.166323332883	262.729466053	0.225224033821	456.749791944	0.391547366704
74	8045.0	10.0	3.0	1e-12	50.0	4.59477273303e-09	100.0	0.025	1166.525	127.130375622	4.74288547818	3.55472706184	419.112066409	251.5711239	343.984291407	18.6375882766	0.294879485144	466.881943743	0.400233122945	810.86623515	0.695112608089
75	8045.0	10.0	3.0	1.77827941004e-12	50.0	4.59477273303e-09	100.0	0.025	1166.525	78.4924291271	8.20597262585	6.10103197477	145.883322449	242.586317433	564.754596734	33.2951531677	0.484134156349	489.404875653	0.419540837662	1054.15947239	0.90367499401
76	8045.0	10.0	3.0	3.16227766017e-12	50.0	4.59477273303e-09	100.0	0.025	1166.525	44.8483692379	11.6160761553	8.73691401353	50.6155051849	197.662085212	695.861808855	60.12018875	0.596525414248	349.785410715	0.299852476985	1045.64721957	0.896377891233
77	8045.0	10.0	3.0	5.6234132519e-12	50.0	4.59477273303e-09	100.0	0.025	1166.525	25.6139901836	19.3422847305	13.2309495164	26.7985433698	146.747982003	722.113964416	106.991443766	0.619029994571	300.930953804	0.257972142735	1023.04491822	0.877002137306
78	8045.0	10.0	3.0	1e-11	50.0	4.59477273303e-09	100.0	0.025	1166.525	14.8041082523	26.7452279649	17.7434651545	17.8671761286	104.818685261	698.423089493	177.987056701	0.598721064267	306.74336672	0.262954815988	1005.16645621	0.861675880255
79	8045.0	1.0	3.0	1e-12	50.0	4.59477273303e-09	100.0	0.025	1166.525	126.63981025	16.8943557543	8.06184894002	142.906217536	41.9248101081	193.17341957	66.157519527	0.165597325021	631.358209015	0.54122989993	824.531628585	0.706827224951
80	8045.0	2.0	3.0	1e-12	50.0	4.59477273303e-09	100.0	0.025	1166.525	126.692376383	11.4982306325	6.58044214456	193.517301055	77.8641784104	267.961866316	45.9148514309	0.229709492995	553.55974735	0.474537405843	821.521613666	0.704246898838
81	8045.0	4.0	3.0	1e-12	50.0	4.59477273303e-09	100.0	0.025	1166.525	126.803778446	7.82499246312	5.14289526607	268.120053506	131.773204596	313.322836339	31.6478587448	0.268595046261	504.19531295	0.432219894945	817.518149289	0.700814941206
82	8045.0	6.0	3.0	1e-12	50.0	4.59477273303e-09	100.0	0.025	1166.525	126.913008852	6.26850686845	4.39446259673	325.881420467	179.69237232	329.920324135	25.2015831742	0.282823192075	484.939555497	0.415712955571	814.859879632	0.698536147646
83	8045.0	8.0	3.0	1e-12	50.0	4.59477273303e-09	100.0	0.025	1166.525	127.02164012	5.36255026022	3.9101032776	375.292079067	218.626733583	338.298446415	21.4110579325	0.290005311858	474.351478738	0.406636359048	812.649925153	0.696641670906
84	8045.0	10.0	3.0	1e-12	50.0	4.59477273303e-09	100.0	0.025	1166.525	127.130378046	4.75269529272	3.56096635456	419.112066409	251.5711239	343.635536133	18.6653651049	0.294580515748	467.208236922	0.400512836778	810.843773055	0.695093352526
85	8045.0	20.0	3.0	1e-12	50.0	4.59477273303e-09	100.0	0.025	1166.525	127.674200824	3.26297205574	2.61964522942	573.599946301	392.333691563	351.095471854	12.0233688761	0.300975522903	448.727323759	0.38467013031	799.822795613	0.685645653213
86	8045.0	40.0	3.0	1e-12	50.0	4.59477273303e-09	100.0	0.025	1166.525	128.767887763	2.21748702087	1.86809036333	758.992504363	542.4134946	331.343666253	-0.0	0.284043347766	425.460659371	0.364724853193	756.804325624	0.64876820096
87	8045.0	60.0	3.0	1e-12	50.0	4.59477273303e-09	100.0	0.025	1166.525	129.864148918	1.80706235206	1.52889980773	878.259307684	685.379525507	335.1594696	-0.0	0.287314433553	416.204954825	0.356790428688	751.364424425	0.644104862241
88	8045.0	80.0	3.0	1e-12	50.0	4.59477273303e-09	100.0	0.025	1166.525	130.952754525	1.56861388597	1.32134949031	964.665121772	757.563772578	332.136381313	-0.0	0.284722900335	409.041734124	0.35064977958	741.178115437	0.635372679915
89	8045.0	10.0	1.0	1e-12	100.0	4.59477273303e-09	100.0	0.025	1166.525	127.1304567	5.45078865953	4.55302759107	419.801648537	279.527914561	368.775232373	20.5980639652	0.31613144371	469.027088744	0.402072041957	837.802321117	0.718203485667
90	8045.0	10.0	2.0	1e-12	100.0	4.59477273303e-09	100.0	0.025	1166.525	127.130304021	4.79991734905	3.80640825686	418.967267228	278.969635921	359.45541117	20.70936874	0.308142055396	468.551312432	0.401664184164	828.006723602	0.70980623956
91	8045.0	10.0	3.0	1e-12	100.0	4.59477273303e-09	100.0	0.025	1166.525	127.130411291	4.69558487038	3.60954984848	419.112066409	278.525643248	351.781525687	20.9417980651	0.30156364046	467.807202798	0.401026298449	819.588728485	0.702589938909
92	8045.0	10.0	4.0	1e-12	100.0	4.59477273303e-09	100.0	0.025	1166.525	127.13067598	4.42101704482	3.30210402292	420.792010849	273.895077114	341.195013826	21.1917953189	0.292488385441	466.805609457	0.400167685611	808.000623283	0.692656071052
93	8045.0	10.0	5.0	1e-12	100.0	4.59477273303e-09	100.0	0.025	1166.525	127.130483755	4.27397175322	3.03127023252	421.950431171	272.350136062	333.531395187	21.3339639165	0.285918771726	464.785277867	0.398435762515	798.316673054	0.68435453424
94	8045.0	10.0	6.0	1e-12	100.0	4.59477273303e-09	100.0	0.025	1166.525	127.130713939	4.01218218268	2.77704770677	419.25403058	273.895052122	325.17193385	21.2442407955	0.278752648979	461.189862529	0.395353603677	786.361796379	0.674106252656
95	8045.0	10.0	7.0	1e-12	100.0	4.59477273303e-09	100.0	0.025	1166.525	127.130550441	3.90862740837	2.77538869161	418.683252108	270.917947197	328.379194706	22.2888027586	0.28150206357	459.861890608	0.394215203796	788.241085314	0.675717267367
96	8045.0	10.0	8.0	1e-12	100.0	4.59477273303e-09	100.0	0.025	1166.525	127.131025654	3.89166396352	2.67185092885	418.557815053	277.833580311	327.386758039	21.6674393261	0.280651300263	461.393006267	0.395527748027	788.779764306	0.67617904829
97	8045.0	10.0	9.0	1e-12	100.0	4.59477273303e-09	100.0	0.025	1166.525	127.130611888	3.72176934657	2.51608272051	421.191360634	267.940817292	318.687120843	22.0856900168	0.273193562798	460.414956093	0.394689317497	779.102076936	0.667882880296
98	8045.0	10.0	10.0	1e-12	100.0	4.59477273303e-09	100.0	0.025	1166.525	127.13037339	3.53823867156	2.20884086754	419.97316075	274.644605729	311.396718651	21.4095485044	0.266943887745	455.374131153	0.390368085685	766.770849804	0.657311973429
99	1000.0	10.0	3.0	1e-12	50.0	4.59477273303e-09	100.0	0.025	145.0	3.42496289621	2.91379564157	1.92336254899	17.8671761286	113.803566687	83.8744247796	17.5957016529	0.578444308825	32.8453029278	0.226519330537	116.719727707	0.804963639362
100	2000.0	10.0	3.0	1e-12	50.0	4.59477273303e-09	100.0	0.025	290.0	10.0355170036	3.79174077219	2.53917214348	35.7299031121	170.707565859	169.922551833	18.8718772661	0.585939833907	78.3457773509	0.270157852934	248.268329184	0.856097686842
101	3000.0	10.0	3.0	1e-12	50.0	4.59477273303e-09	100.0	0.025	435.0	20.8124273595	4.22070494924	3.05557060189	65.5011047617	209.641827146	241.993427157	18.887847301	0.556306729097	139.871303558	0.32154322657	381.864730715	0.877849955667
102	4000.0	10.0	3.0	1e-12	50.0	4.59477273303e-09	100.0	0.025	579.999999999	35.615043729	4.4983044831	3.31923115107	107.180808545	233.601411008	294.200464448	18.6860283631	0.507242180083	218.670705939	0.377018458516	512.871170387	0.884260638599
103	5000.0	10.0	3.0	1e-12	50.0	4.59477273303e-09	100.0	0.025	724.999999999	54.2800697888	4.66109962061	3.47574010056	175.654521596	245.581252918	326.966263283	18.6180459448	0.450987949356	311.860648859	0.430152619116	638.826912142	0.881140568473
104	7500.0	10.0	3.0	1e-12	50.0	4.59477273303e-09	100.0	0.025	1087.5	113.506061593	4.74287008888	3.55471218427	413.134874428	251.5711239	343.981045841	18.6379312968	0.316304409969	465.097537651	0.427675896691	809.078583492	0.74398030666
105	10000.0	10.0	3.0	1e-12	50.0	4.59477273303e-09	100.0	0.025	1450.0	176.005692276	4.74288645463	3.55472793811	421.451447092	251.5711239	343.984000094	18.6380937284	0.237230344893	467.5217449	0.322428789587	811.505744994	0.559659134479
106	15000.0	10.0	3.0	1e-12	50.0	4.59477273303e-09	100.0	0.025	2175.0	301.005546693	4.74288805074	3.55472948968	420.316592616	251.5711239	343.984073099	18.6383451857	0.158153596827	467.511096227	0.214947630449	811.495169326	0.373101227277
107	20000.0	10.0	3.0	1e-12	50.0	4.59477273303e-09	100.0	0.025	2900.0	426.005536091	4.74288705837	3.5547285019	422.820499705	251.5711239	343.983835331	18.6383152808	0.118615115631	467.564105125	0.161229001767	811.547940456	0.279844117399
108	25000.0	10.0	3.0	1e-12	50.0	4.59477273303e-09	100.0	0.025	3625.0	551.00536842	4.74288707654	3.55472850973	422.436904997	251.5711239	343.983830057	18.6383041694	0.0948920910503	467.680014473	0.129015176406	811.66384453	0.223907267457
109	30000.0	10.0	3.0	1e-12	50.0	4.59477273303e-09	100.0	0.025	4350.0	676.005413675	4.74288757643	3.55472902741	422.216736227	251.5711239	343.983773616	18.6379848271	0.079076729567	467.820877399	0.107545029287	811.804651015	0.186621758854
110	35000.0	10.0	3.0	1e-12	50.0	4.59477273303e-09	100.0	0.025	5075.0	801.005471034	4.74288569216	3.55472711374	422.060162211	251.5711239	343.983777053	18.6385585643	0.0677800545918	467.895887646	0.092196234019	811.879664699	0.159976288611
111	40000.0	10.0	3.0	1e-12	50.0	4.59477273303e-09	100.0	0.025	5799.99999999	926.005454991	4.74288706548	3.55472851981	421.943075732	251.5711239	343.983696493	18.6379335894	0.0593075338782	468.003704998	0.0806902939652	811.987401491	0.139997827843
