# Supplementary material for: Fresh groundwater discharge insignificant for the world’s oceans but important for coastal ecosystems
Source: Nat Commun. 2020 Mar 9;11:1260. doi: 10.1038/s41467-020-15064-8 (PMC7062736; doi:10.1038/s41467-020-15064-8)
Supplement: Supplementary file 5 — Supplementary Data 1 [file 41467_2020_15064_MOESM5_ESM.txt]

column	unit	description
model_run		model run number
L	m	length of the model domain
anisotropy	dimensionless	permeability anisotropy, the ratio of horizontal over vertical permeability
cell_size	m	grid cell size in a zone of 500 m around the fresh-salt water interface
k	m^2	permeability
l_disp	m	longitudinal dispersivity
recharge_flux	m s^-1	groundwater recharge
thickness	m	aquifer thickness
topo_gradient	m m^-1	topographic gradient
total_recharge	m^2 s	total groundwater input, equals recharge times the length of the model domain
h_max	m	maximum hydraulic head
max_land_flux	m a^-1	maximum onshore discharge flux
max_sea_flux	m a^-1	maximum offshore discharge flux
land_discharge_area	m	onshore area with groundwater discharge exceeding recharge
sea_discharge_area	m	offshore area with groundwater discharge
fresh_sgd	m^2 a^-1	fresh submarine groundwater discharge
fresh_sgd_fraction	dimensionless	fresh submarine groundwater discharge as a fraction of the total recharge input
recirculated_sgd	m^2 a^-1	recirculated submarine groundwater discharge
ngd	m^2 a^-1	near-shore terrestrial groundwater discharge
ngd_fraction	dimensionless	near-shore terrestrial groundwater discharge as a fraction of the total recharge input
cgd	m^2 a^-1	coastal groundwater discharge
cgd_fraction	dimensionless	coastal groundwater discharge as a fraction of the total recharge input
