# Supplementary material for: Fresh groundwater discharge insignificant for the world’s oceans but important for coastal ecosystems
Source: Nat Commun. 2020 Mar 9;11:1260. doi: 10.1038/s41467-020-15064-8 (PMC7062736; doi:10.1038/s41467-020-15064-8)
Supplement: Supplementary file 6 — Supplementary Data 2 [file 41467_2020_15064_MOESM6_ESM.csv]

model_run	L	anisotropy	cell_size	k	l_disp	recharge_flux	thickness	topo_gradient	total_recharge	h_max	max_land_flux	max_submarine_flux	land_discharge_area	sea_discharge_area	fresh_sgd	recirculated_sgd	fresh_sgd_fraction	ngd	ngd_fraction	cgd	cgd_fraction
0	3000.0	10.0	3.0	1e-10	25.0	1.0562695938e-07	100.0	0.00316227766017	9999.99999999	4.74677121396	59.7040096105	16.0328291036	447.976320115	17.9597045479	0.0	1183.43103416	0.0	8633.23399433	0.863323399434	8633.23399433	0.863323399434
1	3000.0	10.0	3.0	1e-10	25.0	1.0562695938e-07	100.0	0.01	9999.99999999	5.43467213076	167.07025995	88.258542699	56.5549027831	71.855424752	2794.48253244	1438.32150065	0.279448253244	5356.43999689	0.535643999689	8150.92252933	0.815092252934
2	3000.0	10.0	3.0	1e-10	25.0	1.0562695938e-07	100.0	0.0316227766017	9999.99999999	5.54135865253	295.218681274	189.759880673	17.8705238185	77.8787674438	5775.83202827	1387.0557027	0.577583202828	2578.66522243	0.257866522243	8354.4972507	0.835449725071
3	3000.0	10.0	3.0	1e-10	25.0	1.0562695938e-06	100.0	0.00316227766017	99999.9999999	9.117988059	60.0011618137	16.3979144066	683.295996703	20.9537320179	0.0	1163.9446301	0.0	11541.0851796	0.115410851796	11541.0851796	0.115410851796
4	3000.0	10.0	3.0	1e-10	25.0	1.0562695938e-06	100.0	0.01	99999.9999999	24.9858460566	204.503225989	111.597168548	430.178762573	125.750331795	8249.11176951	1605.56444673	0.0824911176952	23367.824861	0.23367824861	31616.9366305	0.316169366305
5	3000.0	10.0	3.0	1e-10	25.0	1.0562695938e-07	100.0	0.316227766017	9999.99999999	10.0172173059	584.575867113	266.997277058	8.94296905343	44.9446941469	5848.79956058	1033.02164967	0.584879956059	3764.92827449	0.376492827449	9613.72783507	0.961372783508
6	3000.0	10.0	3.0	1e-10	25.0	1.0562695938e-06	100.0	0.0316227766017	99999.9999999	45.467936616	572.837180755	428.325743324	190.575871769	254.613756226	42367.1699791	1542.2274289	0.423671699791	40387.9197058	0.403879197058	82755.0896849	0.82755089685
7	3000.0	10.0	3.0	1e-10	25.0	1.0562695938e-06	100.0	0.1	99999.9999999	52.3894362046	1232.18499915	891.00293435	23.9282739475	239.282714847	69424.9525511	1460.45612946	0.694249525512	20440.1815396	0.204401815396	89865.1340907	0.898651340908
8	3000.0	10.0	3.0	1e-10	25.0	1.0562695938e-06	100.0	0.316227766017	99999.9999999	96.0115006502	2929.19926658	1442.04801854	8.94296905343	137.839195123	76500.0015941	1232.82117619	0.765000015942	23957.0706673	0.239570706673	100457.072261	1.00457072261
9	3000.0	10.0	3.0	3.16227766017e-11	25.0	1.0562695938e-08	100.0	0.00316227766017	999.999999999	2.40550092117	16.2843571551	3.63647843284	178.576748127	17.9597045479	0.0	280.394556748	0.0	999.999999999	1.0	999.999999999	1.0
10	3000.0	10.0	3.0	3.16227766017e-11	25.0	1.0562695938e-08	100.0	0.01	999.999999999	2.44429518011	39.605293853	18.4612726901	23.8151684189	38.9196480862	210.580925994	296.798376089	0.210580925994	583.722537176	0.583722537177	794.30346317	0.794303463171
11	3000.0	10.0	3.0	3.16227766017e-11	25.0	1.0562695938e-07	100.0	0.00316227766017	9999.99999999	7.89773661973	16.5232874805	3.89094138692	675.111130781	20.9537320179	0.0	365.597273265	0.0	3621.02797301	0.362102797301	3621.02797301	0.362102797301
12	3000.0	10.0	3.0	3.16227766017e-11	25.0	1.0562695938e-07	100.0	0.01	9999.99999999	14.3620721488	63.6431763555	36.2356444281	223.229915909	122.756182099	2481.62236283	512.931477282	0.248162236283	5492.41540659	0.54924154066	7974.03776942	0.797403776943
13	3000.0	10.0	3.0	3.16227766017e-11	25.0	1.0562695938e-07	100.0	0.0316227766017	9999.99999999	15.5598985717	130.684911045	95.7001012857	26.8035644874	161.753035641	6250.14253545	493.036851337	0.625014253546	2323.06899248	0.232306899248	8573.21152793	0.857321152794
14	3000.0	10.0	3.0	3.16227766017e-11	25.0	1.0562695938e-08	100.0	0.316227766017	999.999999999	3.36187321003	92.0319972111	35.9837766841	11.9225416777	29.9617094727	368.166933365	231.142192972	0.368166933365	732.523143582	0.732523143583	1100.69007695	1.10069007695
15	3000.0	10.0	3.0	3.16227766017e-11	25.0	1.0562695938e-06	100.0	0.00316227766017	99999.9999999	9.48683298051	16.5224318472	3.89154962031	683.295996703	20.9537320179	0.0	365.343931358	0.0	3638.03726248	0.0363803726248	3638.03726248	0.0363803726248
16	3000.0	10.0	3.0	3.16227766017e-11	25.0	1.0562695938e-07	100.0	0.1	9999.99999999	17.0572090593	213.121277495	133.600761758	17.9462035949	137.587621193	7096.52293159	469.423019915	0.70965229316	1557.8226036	0.15578226036	8654.34553519	0.86543455352
17	3000.0	10.0	3.0	3.16227766017e-11	25.0	1.0562695938e-06	100.0	0.0316227766017	99999.9999999	79.2202664615	177.613199552	138.970423846	413.216833868	257.609252865	13924.2552048	489.796347167	0.139242552048	18060.7506243	0.180607506243	31985.0058291	0.319850058291
18	3000.0	10.0	3.0	3.16227766017e-11	25.0	1.0562695938e-07	100.0	0.316227766017	9999.99999999	30.7045617389	362.121625741	154.1793683	8.94296905343	86.8970478805	6825.7614624	377.768563505	0.682576146241	3192.98906979	0.319298906979	10018.7505322	1.00187505322
19	3000.0	10.0	3.0	3.16227766017e-11	25.0	1.0562695938e-06	100.0	0.316227766017	99999.9999999	299.297796911	1572.94041355	829.412953213	41.718248012	182.788153008	61830.3954552	388.177457199	0.618303954553	38437.1105955	0.384371105955	100267.506051	1.00267506051
20	3000.0	10.0	3.0	3.16227766017e-11	25.0	1.0562695938e-06	100.0	0.1	99999.9999999	154.66822811	534.03222642	389.396971048	215.354463239	302.094437479	42547.3685919	462.915277726	0.425473685919	40765.0222706	0.407650222706	83312.3908625	0.833123908626
21	3000.0	10.0	3.0	1e-11	25.0	1.0562695938e-08	100.0	0.01	999.999999999	5.43472114066	16.706840448	8.82626975081	56.5549027831	71.855424752	279.54031305	143.746227567	0.27954031305	535.646858092	0.535646858092	815.187171142	0.815187171143
22	3000.0	10.0	3.0	1e-11	25.0	1.0562695938e-08	100.0	0.00316227766017	999.999999999	4.74678252314	5.97067498561	1.60495035405	447.976320115	17.9597045479	0.0	118.286246891	0.0	863.27316388	0.863273163881	863.27316388	0.863273163881
23	3000.0	10.0	3.0	1e-11	25.0	1.0562695938e-08	100.0	0.0316227766017	999.999999999	5.54139791928	29.5215974242	18.9760631513	17.8705238185	77.8787674438	577.664087552	138.630863557	0.577664087553	257.860892059	0.257860892059	835.524979611	0.835524979612
24	3000.0	10.0	3.0	1e-11	25.0	1.0562695938e-07	100.0	0.01	9999.99999999	24.9858460581	20.4503506477	11.1600031299	430.178762573	125.750331795	824.98521866	160.473843739	0.0824985218661	2336.82599713	0.233682599713	3161.81121579	0.316181121579
25	3000.0	10.0	3.0	1e-11	25.0	1.0562695938e-07	100.0	0.00316227766017	9999.99999999	9.11798803245	5.99725095764	1.64262150239	683.295996703	20.9537320179	0.0	115.6208498	0.0	1153.34310943	0.115334310943	1153.34310943	0.115334310943
26	3000.0	10.0	3.0	1e-11	25.0	1.0562695938e-08	100.0	0.316227766017	999.999999999	10.0172258288	58.4576511083	26.6997103957	8.94296905343	44.9446941469	584.894325461	103.318290568	0.584894325462	376.493120777	0.376493120777	961.387446238	0.961387446239
27	3000.0	10.0	3.0	1e-11	25.0	1.0562695938e-07	100.0	0.0316227766017	9999.99999999	45.467937693	57.2837488942	42.8326901787	190.575871769	254.613756226	4236.82870106	154.179878159	0.423682870106	4038.79907135	0.403879907135	8275.62777241	0.827562777242
28	3000.0	10.0	3.0	1e-11	25.0	1.0562695938e-06	100.0	0.00316227766017	99999.9999999	9.48683298051	6.01636525482	1.6343448839	679.198351216	17.9597045479	0.0	120.363342298	0.0	1158.38470486	0.0115838470486	1158.38470486	0.0115838470486
29	3000.0	10.0	3.0	1e-11	25.0	1.0562695938e-07	100.0	0.1	9999.99999999	52.3894388071	123.218548694	89.1003693286	23.9282739475	239.282714847	6942.56360653	146.031914501	0.694256360654	2044.02025686	0.204402025686	8986.58386339	0.89865838634
30	3000.0	10.0	3.0	1e-11	25.0	1.0562695938e-06	100.0	0.01	99999.9999999	30.0	20.4504057784	11.1600540531	437.09903356	125.750331795	824.995583343	160.475217848	0.00824995583344	2344.10857471	0.0234410857471	3169.10415805	0.0316910415806
31	3000.0	10.0	3.0	1e-11	25.0	1.0562695938e-06	100.0	0.0316227766017	99999.9999999	91.420881135	58.1170863391	43.6441263038	416.630514394	257.609252865	4404.86342148	153.992331973	0.0440486342148	5737.74789003	0.0573774789004	10142.6113115	0.101426113115
32	3000.0	10.0	3.0	1e-11	25.0	1.0562695938e-06	100.0	0.1	99999.9999999	255.540096756	175.178077739	137.560786633	380.675645822	305.085481213	13771.1066576	146.936996364	0.137711066576	16259.869409	0.16259869409	30030.9760666	0.300309760666
33	3000.0	10.0	3.0	1e-11	25.0	1.0562695938e-07	100.0	0.316227766017	9999.99999999	96.0115047792	292.920005876	144.20487128	8.94296905343	137.839195123	7650.0139972	123.313318737	0.765001399721	2395.70886285	0.239570886285	10045.7228601	1.00457228601
34	3000.0	10.0	3.0	1e-11	25.0	1.0562695938e-06	100.0	0.316227766017	99999.9999999	705.271978197	568.614200064	310.40587542	214.533358779	191.777914775	23747.7316736	126.523169324	0.237477316736	30212.2361898	0.302122361898	53959.9678634	0.539599678634
35	3000.0	10.0	3.0	3.16227766017e-12	25.0	1.0562695938e-10	100.0	0.1	9.99999999999	0.349037225825	1.47314717714	0.407935633579	68.793790497	342.733837846	0.0	13.8652951422	0.0	9.99999999999	1.0	9.99999999999	1.0
36	3000.0	10.0	3.0	3.16227766017e-12	25.0	1.0562695938e-09	100.0	0.00316227766017	99.9999999999	2.4055407263	1.62898675843	0.366033556634	178.576748127	17.9597045479	0.0	28.0186428525	0.0	99.9999999999	1.0	99.9999999999	1.0
37	3000.0	10.0	3.0	3.16227766017e-12	25.0	1.0562695938e-09	100.0	0.01	99.9999999999	2.44421026846	3.95837699929	1.84604093009	23.8151684189	38.9196480862	21.1691860271	29.6298784156	0.211691860271	58.2705663458	0.582705663459	79.4397523729	0.79439752373
38	3000.0	10.0	3.0	3.16227766017e-12	25.0	1.0562695938e-08	100.0	0.00316227766017	999.999999999	7.89773721804	1.89663413055	0.52064310647	675.111130781	20.9537320179	0.0	36.5401974736	0.0	363.045057273	0.363045057273	363.045057273	0.363045057273
39	3000.0	10.0	3.0	3.16227766017e-12	25.0	1.0562695938e-09	100.0	0.316227766017	99.9999999999	3.36228895148	9.20668588708	3.60056812551	11.9225416777	29.9617094727	36.8054669074	23.205928457	0.368054669074	73.2819404475	0.732819404476	110.087407355	1.10087407355
40	3000.0	10.0	3.0	3.16227766017e-12	25.0	1.0562695938e-08	100.0	0.01	999.999999999	14.3625539068	6.38551966094	3.45282679491	223.229915909	119.762032403	244.096599334	50.640514902	0.244096599334	548.744177978	0.548744177979	792.840777312	0.792840777313
41	3000.0	10.0	3.0	3.16227766017e-12	25.0	1.0562695938e-08	100.0	0.0316227766017	999.999999999	15.5599846769	13.0686237374	9.57027482875	26.8035644874	161.753035641	625.100042897	49.2371855529	0.625100042898	232.319834393	0.232319834393	857.41987729	0.857419877291
42	3000.0	10.0	3.0	3.16227766017e-12	25.0	1.0562695938e-07	100.0	0.00316227766017	9999.99999999	9.48683298051	1.89913580246	0.51947891233	683.295996703	20.9537320179	0.0	37.1549963045	0.0	365.39888489	0.036539888489	365.39888489	0.036539888489
43	3000.0	10.0	3.0	3.16227766017e-12	25.0	1.0562695938e-08	100.0	0.1	999.999999999	17.0573275308	21.3127075567	13.3605498108	17.9462035949	137.587621193	709.733666284	46.8583703519	0.709733666285	155.789608772	0.155789608772	865.523275056	0.865523275057
44	3000.0	10.0	3.0	3.16227766017e-12	25.0	1.0562695938e-08	100.0	0.316227766017	999.999999999	30.7045814828	36.2120720067	15.4177915003	8.94296905343	86.8970478805	682.600619742	37.6740008203	0.682600619743	319.297810355	0.319297810355	1001.8984301	1.0018984301
45	3000.0	10.0	3.0	3.16227766017e-12	25.0	1.0562695938e-07	100.0	0.0316227766017	9999.99999999	79.2202664886	18.3782745935	13.8015880158	409.811782567	257.609252865	1393.00358085	48.6478025821	0.139300358085	1808.95445681	0.180895445681	3201.95803766	0.320195803766
46	3000.0	10.0	3.0	3.16227766017e-12	25.0	1.0562695938e-07	100.0	0.1	9999.99999999	154.66822832	53.4032282301	38.9397243288	215.354463239	302.094437479	4254.80088359	46.2651036143	0.425480088359	4076.50317297	0.407650317297	8331.30405656	0.833130405657
47	3000.0	10.0	3.0	3.16227766017e-12	25.0	1.0562695938e-07	100.0	0.316227766017	9999.99999999	299.296913283	163.554496369	84.0924784138	41.718248012	182.788153008	6160.48540478	39.2312975142	0.616048540479	3885.88135393	0.388588135393	10046.3667587	1.00463667587
48	3000.0	10.0	3.0	3.16227766017e-12	25.0	1.0562695938e-06	100.0	0.01	99999.9999999	30.0	6.4670099302	3.52933536146	437.09903356	125.750331795	260.937440907	50.6879255531	0.00260937440907	741.308126386	0.00741308126387	1002.24556729	0.0100224556729
49	3000.0	10.0	3.0	3.16227766017e-12	25.0	1.0562695938e-06	100.0	0.0316227766017	99999.9999999	94.8683298051	18.3783218411	13.801634126	416.630514394	257.609252865	1393.01108054	48.6491307828	0.0139301108054	1814.6599991	0.018146599991	3207.67107964	0.0320767107964
50	3000.0	10.0	3.0	3.16227766017e-12	25.0	1.0562695938e-06	100.0	0.00316227766017	99999.9999999	9.48683298051	1.90554251536	0.516705250208	675.111130781	17.9597045479	0.0	38.7694684701	0.0	367.055006101	0.00367055006101	367.055006101	0.00367055006101
51	3000.0	10.0	3.0	1e-12	25.0	1.0562695938e-10	100.0	0.00316227766017	9.99999999999	1.43120736597	0.493627653559	0.135184398527	68.4571775333	14.9656795778	0.0	6.00270765192	0.0	9.99999999999	1.0	9.99999999999	1.0
52	3000.0	10.0	3.0	3.16227766017e-12	25.0	1.0562695938e-06	100.0	0.1	99999.9999999	292.099319635	53.8097884395	39.3297655824	384.003109391	305.085481213	4326.86562641	46.5845347437	0.0432686562641	5152.89637675	0.0515289637675	9479.76200316	0.0947976200317
53	3000.0	10.0	3.0	3.16227766017e-12	25.0	1.0562695938e-06	100.0	0.316227766017	99999.9999999	883.09673597	179.81161657	98.1589738576	214.533358779	191.777914775	7509.69547723	40.0774513803	0.0750969547724	9556.72080402	0.0955672080403	17066.4162812	0.170664162813
54	3000.0	10.0	3.0	1e-12	25.0	1.0562695938e-09	100.0	0.00316227766017	99.9999999999	4.74676934427	0.597318809526	0.162106026137	447.976320115	17.9597045479	0.0	11.7899536034	0.0	86.2975705535	0.862975705536	86.2975705535	0.862975705536
55	3000.0	10.0	3.0	1e-12	25.0	1.0562695938e-09	100.0	0.01	99.9999999999	5.43504076293	1.6705557862	0.883094590171	56.5549027831	71.855424752	28.0348100684	14.3108892163	0.280348100684	53.5744976599	0.535744976599	81.6093077283	0.816093077284
56	3000.0	10.0	3.0	1e-12	25.0	1.0562695938e-09	100.0	0.316227766017	99.9999999999	10.0174148277	5.84488495149	2.66936479572	8.94296905343	44.9446941469	58.5145681341	10.2767625024	0.585145681342	37.6433763449	0.376433763449	96.157944479	0.961579444791
57	3000.0	10.0	3.0	1e-12	25.0	1.0562695938e-09	100.0	0.0316227766017	99.9999999999	5.54167753116	2.95207369059	1.89785100578	17.8705238185	77.8787674438	57.8398439835	13.8127093917	0.578398439836	25.7854206216	0.257854206216	83.6252646051	0.836252646052
58	3000.0	10.0	3.0	1e-12	25.0	1.0562695938e-08	100.0	0.01	999.999999999	24.9858460732	2.04511443513	1.11633105639	430.178762573	125.750331795	82.5613472105	15.9685590011	0.0825613472106	233.735822943	0.233735822943	316.297170154	0.316297170154
59	3000.0	10.0	3.0	1e-12	25.0	1.0562695938e-08	100.0	0.0316227766017	999.999999999	45.4679582208	5.72841391918	4.2833924506	190.575871769	254.613756226	423.762690007	15.4043629214	0.423762690007	403.890262052	0.403890262052	827.652952059	0.82765295206
60	3000.0	10.0	3.0	1e-12	25.0	1.0562695938e-08	100.0	0.1	999.999999999	52.3895088053	12.3219369015	8.91014491094	23.9282739475	239.282714847	694.302690724	14.5870079536	0.694302690725	204.406156257	0.204406156257	898.708846981	0.898708846982
61	3000.0	10.0	3.0	1e-12	25.0	1.0562695938e-08	100.0	0.00316227766017	999.999999999	9.11798797161	0.603035921345	0.164395545257	675.111130781	17.9597045479	0.0	12.3263615649	0.0	116.131523152	0.116131523152	116.131523152	0.116131523152
62	3000.0	10.0	3.0	1e-12	25.0	1.0562695938e-07	100.0	0.01	9999.99999999	30.0	2.04512040722	1.11633630272	437.09903356	125.750331795	82.5625972374	15.9691615269	0.00825625972375	234.463805032	0.0234463805032	317.026402269	0.031702640227
63	3000.0	10.0	3.0	1e-12	25.0	1.0562695938e-07	100.0	0.00316227766017	9999.99999999	9.48683298051	0.603056210095	0.164389656295	675.111130781	17.9597045479	0.0	12.3309538412	0.0	116.157497056	0.0116157497056	116.157497056	0.0116157497056
64	3000.0	10.0	3.0	1e-12	25.0	1.0562695938e-08	100.0	0.316227766017	999.999999999	96.0116927795	29.2920827608	14.4205571638	8.94296905343	137.839195123	765.023447007	12.2792321074	0.765023447008	239.572846386	0.239572846386	1004.59629339	1.00459629339
65	3000.0	10.0	3.0	1e-12	25.0	1.0562695938e-07	100.0	0.0316227766017	9999.99999999	91.4208811343	5.81178099164	4.36456867068	416.630514394	257.609252865	440.561600224	15.3819427574	0.0440561600224	573.793599007	0.0573793599008	1014.35519923	0.101435519923
66	3000.0	10.0	3.0	1e-12	25.0	1.0562695938e-07	100.0	0.1	9999.99999999	255.52887207	17.5178525335	13.7561413079	380.675645822	305.085481213	1377.21649443	14.6244140349	0.137721649443	1625.99030575	0.162599030575	3003.20680018	0.300320680018
67	3000.0	10.0	3.0	1e-12	25.0	1.0562695938e-06	100.0	0.01	99999.9999999	30.0	2.0451204098	1.11633630467	437.09903356	125.750331795	82.5625998129	15.9691589704	0.00082562599813	234.463805628	0.00234463805628	317.026405441	0.00317026405441
68	3000.0	10.0	3.0	1e-12	25.0	1.0562695938e-06	100.0	0.0316227766017	99999.9999999	94.8683298051	5.81178144076	4.36456911173	416.630514394	257.609252865	440.561670565	15.3819344831	0.00440561670565	573.858172768	0.00573858172769	1014.41984333	0.0101441984333
69	3000.0	10.0	3.0	1e-12	25.0	1.0562695938e-06	100.0	0.00316227766017	99999.9999999	9.48683298051	0.602992557508	0.164414198064	675.111130781	17.9597045479	0.0	12.3139729393	0.0	116.140103571	0.00116140103571	116.140103571	0.00116140103571
70	3000.0	10.0	3.0	1e-12	25.0	1.0562695938e-07	100.0	0.316227766017	9999.99999999	705.271978193	56.861454164	31.0406205411	214.533358779	191.777914775	2374.77990398	12.7663352802	0.237477990398	3021.22818269	0.302122818269	5396.00808667	0.539600808667
71	3000.0	10.0	3.0	1e-13	25.0	1.0562695938e-10	100.0	0.00316227766017	9.99999999999	4.74649007603	0.0521443590146	0.0134579218493	447.976320115	20.9537320179	0.0	1.14492933693	0.0	8.56585181289	0.85658518129	8.56585181289	0.85658518129
72	3000.0	10.0	3.0	1e-13	25.0	1.0562695938e-10	100.0	0.001	9.99999999999	2.50976003909	0.0139875957027	0.00237386905433	1600.68625559	2.98955824478	0.0	0.646565794761	0.0	3.78327010748	0.378327010748	3.78327010748	0.378327010748
73	3000.0	10.0	3.0	1e-12	25.0	1.0562695938e-06	100.0	0.1	99999.9999999	300.0	17.5178646455	13.756153087	384.003109391	305.085481213	1377.21903859	14.6242968737	0.0137721903859	1628.53661544	0.0162853661544	3005.75565403	0.0300575565403
74	3000.0	10.0	3.0	1e-13	25.0	1.0562695938e-10	100.0	0.01	9.99999999999	5.4378341395	0.16697497077	0.0888094852639	56.5549027831	71.855424752	2.87328524722	1.37963818131	0.287328524722	5.36849303748	0.536849303748	8.2417782847	0.824177828471
75	3000.0	10.0	3.0	1e-13	25.0	1.0562695938e-10	100.0	0.0316227766017	9.99999999999	5.54425177535	0.295208177799	0.190114851706	17.8705238185	77.8787674438	5.84828008301	1.33694490638	0.584828008302	2.58029099242	0.258029099242	8.42857107543	0.842857107544
76	3000.0	10.0	3.0	1e-12	25.0	1.0562695938e-06	100.0	0.316227766017	99999.9999999	948.683298051	56.8614539069	31.0406207162	214.533358779	191.777914775	2374.7795881	12.7678623538	0.023747795881	3022.13322987	0.0302213322987	5396.91281797	0.0539691281797
77	3000.0	10.0	3.0	1e-13	25.0	1.0562695938e-09	100.0	0.01	99.9999999999	24.984495532	0.204668418544	0.112035751564	430.178762573	125.750331795	8.31966082529	1.52216989072	0.083196608253	23.4190227747	0.234190227747	31.7386836	0.317386836
78	3000.0	10.0	3.0	1e-13	25.0	1.0562695938e-09	100.0	0.00316227766017	99.9999999999	9.11798852506	0.0526254883204	0.0136323914751	679.198351216	20.9537320179	0.0	1.18328093525	0.0	11.5414194618	0.115414194618	11.5414194618	0.115414194618
79	3000.0	10.0	3.0	1e-13	25.0	1.0562695938e-10	100.0	0.316227766017	9.99999999999	10.0245685029	0.585164592415	0.267228205959	8.94296905343	44.9446941469	5.86336454665	1.06080409633	0.586336454666	3.76856048314	0.376856048314	9.63192502979	0.96319250298
80	3000.0	10.0	3.0	1e-13	25.0	1.0562695938e-09	100.0	0.1	99.9999999999	52.8036060753	1.26329931999	0.909406544307	23.9282739475	337.98686452	71.8746036258	-0.0	0.718746036259	22.059078949	0.22059078949	93.9336825748	0.939336825749
81	3000.0	10.0	3.0	1e-13	25.0	1.0562695938e-09	100.0	0.0316227766017	99.9999999999	45.4690363871	0.572896678616	0.428479665855	190.575871769	254.613756226	42.4913286414	1.48946102763	0.424913286414	40.4114269916	0.404114269916	82.902755633	0.829027556331
82	3000.0	10.0	3.0	1e-13	25.0	1.0562695938e-08	100.0	0.01	999.999999999	30.0	0.204668983401	0.112036271492	437.09903356	125.750331795	8.31977401791	1.52217607923	0.00831977401792	23.4920974052	0.0234920974052	31.8118714231	0.0318118714231
83	3000.0	10.0	3.0	1e-13	25.0	1.0562695938e-08	100.0	0.00316227766017	999.999999999	9.48683298051	0.0526255068676	0.0136323916466	679.198351216	20.9537320179	0.0	1.183278007	0.0	11.5435505582	0.0115435505582	11.5435505582	0.0115435505582
84	3000.0	10.0	3.0	1e-13	25.0	1.0562695938e-09	100.0	0.316227766017	99.9999999999	96.0171491342	2.92933801867	1.44216757542	8.94296905343	137.839195123	76.5205519091	1.24508101256	0.765205519092	23.9603516848	0.239603516848	100.480903594	1.00480903594
85	3000.0	10.0	3.0	1e-13	25.0	1.0562695938e-08	100.0	0.0316227766017	999.999999999	91.420881135	0.581222841291	0.436585451511	416.630514394	257.609252865	44.1682772419	1.48439473059	0.0441682772419	57.3896636691	0.0573896636692	101.557940911	0.101557940911
86	3000.0	10.0	3.0	1e-13	25.0	1.0562695938e-07	100.0	0.00316227766017	9999.99999999	9.48683298051	0.0526255069067	0.0136323917161	679.198351216	20.9537320179	0.0	1.18327800171	0.0	11.5435505731	0.00115435505731	11.5435505731	0.00115435505731
87	3000.0	10.0	3.0	1e-13	25.0	1.0562695938e-08	100.0	0.1	999.999999999	255.528864655	1.7016454086	1.24376760057	380.675645822	305.085481213	136.930070159	1.43577474103	0.136930070159	162.706025014	0.162706025014	299.636095173	0.299636095173
88	3000.0	10.0	3.0	1e-13	25.0	1.0562695938e-07	100.0	0.01	9999.99999999	30.0	0.204668983639	0.112036271674	437.09903356	125.750331795	8.3197744452	1.52217584185	0.000831977444521	23.4920975232	0.00234920975232	31.8118719684	0.00318118719684
89	3000.0	10.0	3.0	1e-13	25.0	1.0562695938e-07	100.0	0.0316227766017	9999.99999999	94.8683298051	0.581222882412	0.436585492059	416.630514394	257.609252865	44.168287476	1.48439305211	0.0044168287476	57.3961246314	0.00573961246315	101.564412107	0.0101564412107
90	3000.0	10.0	3.0	1e-13	25.0	1.0562695938e-07	100.0	0.1	9999.99999999	300.0	1.70164666223	1.2437687915	384.003109391	305.085481213	136.930312966	1.43576685629	0.0136930312966	162.960649964	0.0162960649964	299.89096293	0.029989096293
91	3000.0	10.0	3.0	1e-13	25.0	1.0562695938e-08	100.0	0.316227766017	999.999999999	705.271978139	5.68616649182	3.10408117132	214.533358779	191.777914775	237.491390484	1.3707197277	0.237491390484	302.126166393	0.302126166393	539.617556877	0.539617556877
92	3000.0	10.0	3.0	1e-13	25.0	1.0562695938e-06	100.0	0.01	99999.9999999	30.0	0.204668983345	0.112036271449	437.09903356	125.750331795	8.31977395963	1.52217612806	8.31977395964e-05	23.4920973848	0.000234920973848	31.8118713444	0.000318118713445
93	3000.0	10.0	3.0	1e-13	25.0	1.0562695938e-06	100.0	0.00316227766017	99999.9999999	9.48683298051	0.0526255068589	0.0136323916633	679.198351216	20.9537320179	0.0	1.18327800936	0.0	11.5435505613	0.000115435505613	11.5435505613	0.000115435505613
94	3000.0	10.0	3.0	1e-13	25.0	1.0562695938e-07	100.0	0.316227766017	9999.99999999	948.683298051	5.68616641289	3.10408112804	214.533358779	191.777914775	237.49137369	1.37067268689	0.023749137369	302.21663419	0.030221663419	539.70800788	0.053970800788
95	3000.0	10.0	3.0	1e-14	25.0	1.0562695938e-10	100.0	0.001	9.99999999999	3.0	0.000739889177992	9.77355355736e-05	1338.46587448	2.98955824478	0.0	0.174876861826	0.0	0.498922091613	0.0498922091613	0.498922091613	0.0498922091613
96	3000.0	10.0	3.0	1e-13	25.0	1.0562695938e-06	100.0	0.0316227766017	99999.9999999	94.8683298051	0.581222883255	0.43658549283	416.630514394	257.609252865	44.1682871326	1.48439330189	0.000441682871326	57.3961243405	0.000573961243406	101.564411473	0.00101564411473
97	3000.0	10.0	3.0	1e-14	25.0	1.0562695938e-10	100.0	0.00316227766017	9.99999999999	9.11798830071	0.00556218305107	0.00168335878382	695.651658482	14.9656795778	0.0	0.119367988897	0.0	1.17416428218	0.117416428218	1.17416428218	0.117416428218
98	3000.0	10.0	3.0	1e-14	25.0	1.0562695938e-10	100.0	0.01	9.99999999999	24.9844981294	0.0202102378243	0.0114580583113	440.572382217	110.77950831	0.827699471348	0.001061553359	0.0827699471349	2.4438586661	0.24438586661	3.27155813745	0.327155813745
99	3000.0	10.0	3.0	1e-13	25.0	1.0562695938e-06	100.0	0.1	99999.9999999	300.0	1.7016466325	1.24376876052	384.003109391	305.085481213	136.93026949	1.43584948923	0.0013693026949	162.960645329	0.00162960645329	299.890914819	0.00299890914819
100	3000.0	10.0	3.0	1e-14	25.0	1.0562695938e-10	100.0	0.1	9.99999999999	54.7049200082	0.128465362123	0.0936037052362	26.91931288	337.98686452	7.49124050978	-0.0	0.749124050979	2.37230827626	0.237230827626	9.86354878604	0.986354878605
101	3000.0	10.0	3.0	1e-14	25.0	1.0562695938e-10	100.0	0.0316227766017	9.99999999999	45.4861246318	0.0575694365924	0.0432145184596	193.553559483	233.645179836	4.31474015887	-0.0	0.431474015887	4.0973065195	0.40973065195	8.41204667837	0.841204667838
102	3000.0	10.0	3.0	1e-13	25.0	1.0562695938e-06	100.0	0.316227766017	99999.9999999	948.683298051	5.68616640852	3.10408112401	214.533358779	191.777914775	237.491373651	1.37067358698	0.00237491373651	302.216633112	0.00302216633112	539.708006763	0.00539708006763
103	3000.0	10.0	3.0	1e-14	25.0	1.0562695938e-09	100.0	0.00316227766017	99.9999999999	9.48683298051	0.00556218222054	0.00168336009475	695.651658482	14.9656795778	0.0	0.11936757198	0.0	1.17439362379	0.0117439362379	1.17439362379	0.0117439362379
104	3000.0	10.0	3.0	1e-14	25.0	1.0562695938e-09	100.0	0.01	99.9999999999	30.0	0.0202104165074	0.0114581619552	444.054581314	110.77950831	0.827714092428	0.00106843018886	0.00827714092429	2.45147865735	0.0245147865735	3.27919274978	0.0327919274978
105	3000.0	10.0	3.0	1e-14	25.0	1.0562695938e-09	100.0	0.0316227766017	99.9999999999	91.4208804032	0.0583877356259	0.0440095359597	416.630514394	239.636248076	4.48398157501	-0.0	0.0448398157501	5.79684030887	0.0579684030888	10.2808218839	0.102808218839
106	3000.0	10.0	3.0	1e-14	25.0	1.0562695938e-09	100.0	0.001	99.9999999999	3.0	0.000739889189758	9.77355377906e-05	1338.46587448	2.98955824478	0.0	0.174876859917	0.0	0.49892210092	0.0049892210092	0.49892210092	0.0049892210092
107	3000.0	10.0	3.0	1e-14	25.0	1.0562695938e-08	100.0	0.00316227766017	999.999999999	9.48683298051	0.00556218232219	0.00168336008783	695.651658482	14.9656795778	0.0	0.119367585981	0.0	1.1743936392	0.0011743936392	1.1743936392	0.0011743936392
108	3000.0	10.0	3.0	1e-14	25.0	1.0562695938e-08	100.0	0.001	999.999999999	3.0	0.000739889176977	9.77355353363e-05	1338.46587448	2.98955824478	0.0	0.174876861717	0.0	0.498922092175	0.000498922092175	0.498922092175	0.000498922092175
109	3000.0	10.0	3.0	1e-14	25.0	1.0562695938e-09	100.0	0.1	99.9999999999	255.524036863	0.175252196678	0.137655132724	380.675645822	299.103418622	13.8734456481	0.0146445952298	0.138734456481	16.2742155687	0.162742155687	30.1476612168	0.301476612168
110	3000.0	10.0	3.0	1e-14	25.0	1.0562695938e-08	100.0	0.0316227766017	999.999999999	94.8683298051	0.0583877390061	0.0440095393632	416.630514394	239.636248076	4.48398125882	-0.0	0.00448398125882	5.79749013173	0.00579749013174	10.2814713905	0.0102814713906
111	3000.0	10.0	3.0	1e-14	25.0	1.0562695938e-08	100.0	0.01	999.999999999	30.0	0.0202104166119	0.0114581619974	444.054581314	110.77950831	0.827714094867	0.00106843361374	0.000827714094868	2.45147864615	0.00245147864615	3.27919274102	0.00327919274102
112	3000.0	10.0	3.0	1e-14	25.0	1.0562695938e-08	100.0	0.1	999.999999999	300.0	0.175252320678	0.137655252625	384.003109391	299.103418622	13.8734721692	0.0146397718838	0.0138734721692	16.2997161552	0.0162997161552	30.1731883244	0.0301731883244
113	3000.0	10.0	3.0	1e-14	25.0	1.0562695938e-09	100.0	0.316227766017	99.9999999999	705.283955164	0.568622085112	0.310410673163	214.533358779	194.774518173	23.7554737328	0.208882346559	0.237554737328	30.2141358054	0.302141358054	53.9696095382	0.539696095382
114	3000.0	10.0	3.0	1e-14	25.0	1.0562695938e-07	100.0	0.00316227766017	9999.99999999	9.48683298051	0.00556218225465	0.00168336011132	695.651658482	14.9656795778	0.0	0.119367578665	0.0	1.17439363569	0.000117439363569	1.17439363569	0.000117439363569
115	3000.0	10.0	3.0	1e-14	25.0	1.0562695938e-07	100.0	0.01	9999.99999999	30.0	0.0202104166446	0.011458162008	444.054581314	110.77950831	0.827714091413	0.00106843439529	8.27714091414e-05	2.45147864205	0.000245147864205	3.27919273346	0.000327919273347
116	3000.0	10.0	3.0	1e-14	25.0	1.0562695938e-07	100.0	0.001	9999.99999999	3.0	0.000739889191342	9.77355381428e-05	1338.46587448	2.98955824478	0.0	0.174876858991	0.0	0.498922099921	4.98922099921e-05	0.498922099921	4.98922099921e-05
117	3000.0	10.0	3.0	1e-14	25.0	1.0562695938e-08	100.0	0.316227766017	999.999999999	948.683298051	0.568622079625	0.310410671363	214.533358779	194.774518173	23.7554738251	0.208862069732	0.0237554738251	30.2231593484	0.0302231593484	53.9786331735	0.0539786331735
118	3000.0	10.0	3.0	1e-14	25.0	1.0562695938e-07	100.0	0.0316227766017	9999.99999999	94.8683298051	0.0583877390135	0.0440095393689	416.630514394	239.636248076	4.48398126376	-0.0	0.000448398126376	5.79749012	0.000579749012001	10.2814713838	0.00102814713838
119	3000.0	10.0	3.0	1e-14	25.0	1.0562695938e-06	100.0	0.001	99999.9999999	3.0	0.000739889192686	9.7735538382e-05	1338.46587448	2.98955824478	0.0	0.174876858829	0.0	0.49892210292	4.9892210292e-06	0.49892210292	4.9892210292e-06
120	3000.0	10.0	3.0	1e-14	25.0	1.0562695938e-07	100.0	0.1	9999.99999999	300.0	0.175252320682	0.137655252629	384.003109391	299.103418622	13.8734721711	0.014639769559	0.00138734721711	16.2997161562	0.00162997161562	30.1731883273	0.00301731883273
121	3000.0	10.0	3.0	1e-14	25.0	1.0562695938e-06	100.0	0.00316227766017	99999.9999999	9.48683298051	0.00556218236391	0.00168336008063	695.651658482	14.9656795778	0.0	0.11936758771	0.0	1.17439364834	1.17439364834e-05	1.17439364834	1.17439364834e-05
122	3000.0	10.0	3.0	1e-14	25.0	1.0562695938e-06	100.0	0.0316227766017	99999.9999999	94.8683298051	0.0583877391536	0.0440095394934	416.630514394	239.636248076	4.48398142325	-0.0	4.48398142325e-05	5.79749019297	5.79749019298e-05	10.2814716162	0.000102814716162
123	3000.0	10.0	3.0	1e-14	25.0	1.0562695938e-06	100.0	0.01	99999.9999999	30.0	0.0202104164102	0.0114581618501	444.054581314	110.77950831	0.82771418869	0.00106836731491	8.27714188691e-06	2.4514787094	2.4514787094e-05	3.27919289809	3.27919289809e-05
124	3000.0	10.0	3.0	1e-14	25.0	1.0562695938e-07	100.0	0.316227766017	9999.99999999	948.683298051	0.568622079543	0.310410671351	214.533358779	194.774518173	23.7554738151	0.208862209934	0.00237554738151	30.2231593475	0.00302231593475	53.9786331626	0.00539786331626
125	3000.0	10.0	3.0	1e-16	25.0	1.0562695938e-10	100.0	0.00316227766017	9.99999999999	9.48683298051	4.01739629293e-05	8.15231030546e-06	699.79120418	5.98359866776	0.0	0.00234437090732	0.0	0.0126029124111	0.00126029124111	0.0126029124111	0.00126029124111
126	3000.0	10.0	3.0	1e-14	25.0	1.0562695938e-06	100.0	0.1	99999.9999999	300.0	0.175252320707	0.137655252654	384.003109391	299.103418622	13.8734721577	0.0146397711002	0.000138734721577	16.2997161423	0.000162997161423	30.1731883	0.000301731883
127	3000.0	10.0	3.0	1e-16	25.0	1.0562695938e-10	100.0	0.01	9.99999999999	30.0	0.000161983866713	0.000100994836161	490.137210273	329.353311181	0.00711550448198	-0.0	0.000711550448199	0.0262690431001	0.00262690431001	0.0333845475821	0.00333845475821
128	3000.0	10.0	3.0	1e-16	25.0	1.0562695938e-10	100.0	0.0316227766017	9.99999999999	94.8683298051	0.000572498230681	0.000448162247086	406.415385636	416.371249447	0.043392836125	-0.0	0.0043392836125	0.0612648455872	0.00612648455873	0.104657681712	0.0104657681712
129	3000.0	10.0	3.0	1e-16	25.0	1.0562695938e-10	100.0	0.1	9.99999999999	300.0	0.00170588037602	0.00125745572643	377.356599024	367.897203845	0.139318807468	-0.0	0.0139318807468	0.164249269559	0.0164249269559	0.303568077027	0.0303568077027
130	3000.0	10.0	3.0	1e-14	25.0	1.0562695938e-06	100.0	0.316227766017	99999.9999999	948.683298051	0.568622079914	0.310410671579	214.533358779	194.774518173	23.7554738178	0.208862088899	0.000237554738178	30.2231593574	0.000302231593574	53.9786331752	0.000539786331752
131	3000.0	10.0	3.0	1e-16	25.0	1.0562695938e-09	100.0	0.01	99.9999999999	30.0	0.000161983434974	0.000100994407566	490.137210273	329.353311181	0.00711539033392	-0.0	7.11539033393e-05	0.0262689748877	0.000262689748877	0.0333843652216	0.000333843652217
132	3000.0	10.0	3.0	1e-16	25.0	1.0562695938e-09	100.0	0.00316227766017	99.9999999999	9.48683298051	4.01739633627e-05	8.15231075519e-06	699.79120418	5.98359866776	0.0	0.00234437082838	0.0	0.0126029124437	0.000126029124437	0.0126029124437	0.000126029124437
133	3000.0	10.0	3.0	1e-16	25.0	1.0562695938e-10	100.0	0.316227766017	9.99999999999	948.683298051	0.0056811709139	0.00309718311249	214.533358779	200.767726477	0.237962840632	0.00360079248676	0.0237962840632	0.302136288282	0.0302136288282	0.540099128914	0.0540099128914
134	3000.0	10.0	3.0	1e-16	25.0	1.0562695938e-09	100.0	0.0316227766017	99.9999999999	94.8683298051	0.000572529183324	0.000448163891217	406.415385636	416.371249447	0.0433950872465	-0.0	0.000433950872465	0.0612581317581	0.000612581317582	0.104653219005	0.00104653219005
135	3000.0	10.0	3.0	1e-16	25.0	1.0562695938e-09	100.0	0.1	99.9999999999	300.0	0.00170588005564	0.00125745540967	377.356599024	367.897203845	0.13931864278	-0.0	0.0013931864278	0.164249101026	0.00164249101026	0.303567743806	0.00303567743806
136	3000.0	10.0	3.0	1e-16	25.0	1.0562695938e-09	100.0	0.316227766017	99.9999999999	948.683298051	0.00568117121411	0.00309718341802	214.533358779	200.767726477	0.237962541083	0.00360093993443	0.00237962541083	0.302136514614	0.00302136514614	0.540099055697	0.00540099055697
137	3000.0	10.0	3.0	1e-16	25.0	1.0562695938e-08	100.0	0.00316227766017	999.999999999	9.48683298051	4.01739657565e-05	8.15231268437e-06	699.79120418	5.98359866776	0.0	0.00234437036989	0.0	0.0126029123138	1.26029123138e-05	0.0126029123138	1.26029123138e-05
138	3000.0	10.0	3.0	1e-16	25.0	1.0562695938e-08	100.0	0.01	999.999999999	30.0	0.000161984989277	0.000100995950575	490.137210273	329.353311181	0.00711580091808	-0.0	7.11580091809e-06	0.0262692206327	2.62692206327e-05	0.0333850215508	3.33850215508e-05
139	3000.0	10.0	3.0	1e-16	25.0	1.0562695938e-08	100.0	0.0316227766017	999.999999999	94.8683298051	0.000572494768992	0.000448158825313	406.415385636	416.371249447	0.0433919495114	-0.0	4.33919495114e-05	0.0612636416271	6.12636416272e-05	0.104655591139	0.000104655591139
140	3000.0	10.0	3.0	1e-16	25.0	1.0562695938e-08	100.0	0.1	999.999999999	300.0	0.00170587830289	0.00125745367672	377.356599024	367.897203845	0.139317742333	-0.0	0.000139317742333	0.164248193429	0.000164248193429	0.303565935762	0.000303565935762
141	3000.0	10.0	3.0	1e-16	25.0	1.0562695938e-07	100.0	0.00316227766017	9999.99999999	9.48683298051	4.01739427962e-05	8.15229252449e-06	699.79120418	5.98359866776	0.0	0.0023443713145	0.0	0.012602912503	1.2602912503e-06	0.012602912503	1.2602912503e-06
142	3000.0	10.0	3.0	1e-16	25.0	1.0562695938e-08	100.0	0.316227766017	999.999999999	948.683298051	0.00568117102125	0.00309718322173	214.533358779	200.767726477	0.23796273082	0.00360084519474	0.00023796273082	0.302136361947	0.000302136361947	0.540099092767	0.000540099092767
143	3000.0	10.0	3.0	1e-16	25.0	1.0562695938e-07	100.0	0.01	9999.99999999	30.0	0.0001619847168	0.000100995680079	490.137210273	329.353311181	0.0071157289439	-0.0	7.11572894391e-07	0.0262691769063	2.62691769063e-06	0.0333849058502	3.33849058502e-06
144	3000.0	10.0	3.0	1e-16	25.0	1.0562695938e-07	100.0	0.0316227766017	9999.99999999	94.8683298051	0.00057252844882	0.000448163165126	406.415385636	416.371249447	0.0433948995254	-0.0	4.33948995254e-06	0.0612578758343	6.12578758344e-06	0.10465277536	1.0465277536e-05
145	3000.0	10.0	3.0	1e-16	25.0	1.0562695938e-07	100.0	0.1	9999.99999999	300.0	0.00170588175707	0.00125745709186	377.356599024	367.897203845	0.139319512168	-0.0	1.39319512168e-05	0.164250004808	1.64250004808e-05	0.303569516976	3.03569516976e-05
146	3000.0	10.0	3.0	1e-16	25.0	1.0562695938e-07	100.0	0.316227766017	9999.99999999	948.683298051	0.00568117113059	0.00309718333302	214.533358779	200.767726477	0.237962618859	0.00360089895909	2.37962618859e-05	0.302136445227	3.02136445227e-05	0.540099064086	5.40099064086e-05
147	3000.0	10.0	3.0	1e-16	25.0	1.0562695938e-06	100.0	0.00316227766017	99999.9999999	9.48683298051	4.01739650484e-05	8.15231208477e-06	699.79120418	5.98359866776	0.0	0.00234437048132	0.0	0.0126029123863	1.26029123863e-07	0.0126029123863	1.26029123863e-07
148	3000.0	10.0	3.0	1e-16	25.0	1.0562695938e-06	100.0	0.01	99999.9999999	30.0	0.000161985026263	0.00010099598731	490.137210273	329.353311181	0.00711581091561	-0.0	7.11581091562e-08	0.0262692263855	2.62692263855e-07	0.0333850373011	3.33850373011e-07
149	3000.0	10.0	3.0	1e-16	25.0	1.0562695938e-06	100.0	0.0316227766017	99999.9999999	94.8683298051	0.000572497744893	0.000448161766899	406.415385636	416.371249447	0.0433927101394	-0.0	4.33927101394e-07	0.0612646760107	6.12646760108e-07	0.10465738615	1.0465738615e-06
150	3000.0	10.0	3.0	1e-16	25.0	1.0562695938e-06	100.0	0.1	99999.9999999	300.0	0.00170587962565	0.00125745498454	377.356599024	367.897203845	0.139318418721	-0.0	1.39318418721e-06	0.164248877692	1.64248877692e-06	0.303567296413	3.03567296413e-06
151	3000.0	10.0	3.0	1e-16	25.0	1.0562695938e-06	100.0	0.316227766017	99999.9999999	948.683298051	0.00568117107715	0.00309718327863	214.533358779	200.767726477	0.237962674525	0.00360087263838	2.37962674525e-06	0.302136402931	3.02136402931e-06	0.540099077456	5.40099077456e-06
152	3000.0	10.0	3.0	1e-15	25.0	1.0562695938e-10	100.0	0.0056234132519	9.99999999999	16.8702397557	0.000941306954411	0.000422450483142	519.873624979	59.8767314617	0.010199067746	-0.0	0.0010199067746	0.179733853359	0.0179733853359	0.189932921105	0.0189932921105
153	3000.0	10.0	3.0	1e-15	25.0	1.0562695938e-10	100.0	0.00316227766017	9.99999999999	9.48683298051	0.000415845902975	9.64031344584e-05	650.805159251	5.98359866776	0.0	0.0200915318567	0.0	0.126936881308	0.0126936881308	0.126936881308	0.0126936881308
154	3000.0	10.0	3.0	1e-15	25.0	1.0562695938e-10	100.0	0.00177827941004	9.99999999999	5.33483823012	0.000209201525507	5.20324968444e-06	883.516977209	0.0	0.0	0.0290567587862	0.0	0.0891987664093	0.00891987664094	0.0891987664093	0.00891987664094
155	3000.0	10.0	3.0	1e-15	25.0	1.0562695938e-10	100.0	0.001	9.99999999999	3.0	0.000125021640589	0.0	1110.07498379	0.0	0.0	0.0298502516861	0.0	0.0615147038653	0.00615147038654	0.0615147038653	0.00615147038654
156	3000.0	10.0	3.0	1e-15	25.0	1.0562695938e-10	100.0	0.01	9.99999999999	30.0	0.00177198154646	0.00107942974231	465.13448523	350.312459059	0.0798728078039	-0.0	0.0079872807804	0.255198264709	0.0255198264709	0.335071072513	0.0335071072513
157	3000.0	10.0	3.0	1e-15	25.0	1.0562695938e-10	100.0	0.0316227766017	9.99999999999	91.4208808369	0.00589197015957	0.00452425827974	420.052874277	365.447631533	0.439517076546	-0.0	0.0439517076546	0.610884174392	0.0610884174393	1.05040125094	0.105040125094
158	3000.0	10.0	3.0	1e-15	25.0	1.0562695938e-10	100.0	0.0177827941004	9.99999999999	52.82529739	0.00328982043241	0.00247887768537	437.146282766	362.328295297	0.209782655382	-0.0	0.0209782655382	0.384979607035	0.0384979607035	0.594762262417	0.0594762262418
159	3000.0	10.0	3.0	1e-15	25.0	1.0562695938e-10	100.0	0.056234132519	9.99999999999	154.872790547	0.00999181081944	0.00793128745431	406.854101658	359.844588171	0.821597463801	-0.0	0.0821597463802	1.00538758139	0.100538758139	1.82698504519	0.182698504519
160	3000.0	10.0	3.0	1e-15	25.0	1.0562695938e-09	100.0	0.001	99.9999999999	3.0	0.000125020650225	0.0	1110.07498379	0.0	0.0	0.0298501363559	0.0	0.061514583992	0.000615145839921	0.061514583992	0.000615145839921
161	3000.0	10.0	3.0	1e-15	25.0	1.0562695938e-09	100.0	0.00177827941004	99.9999999999	5.33483823012	0.000209198395785	5.20316904488e-06	883.516977209	0.0	0.0	0.0290558570586	0.0	0.0891984888914	0.000891984888915	0.0891984888914	0.000891984888915
162	3000.0	10.0	3.0	1e-15	25.0	1.0562695938e-10	100.0	0.1	9.99999999999	255.522707774	0.0170901089034	0.0125340019743	380.675645822	334.995820538	1.39775344052	-0.0	0.139775344052	1.64246498867	0.164246498867	3.04021842919	0.304021842919
163	3000.0	10.0	3.0	1e-15	25.0	1.0562695938e-09	100.0	0.00316227766017	99.9999999999	9.48683298051	0.000415845516236	9.64030728311e-05	650.805159251	5.98359866776	0.0	0.0200914762284	0.0	0.126936834047	0.00126936834047	0.126936834047	0.00126936834047
164	3000.0	10.0	3.0	1e-15	25.0	1.0562695938e-10	100.0	0.177827941004	9.99999999999	414.735763202	0.0305213788734	0.0212334607138	321.691828967	274.833301964	2.08182205281	-0.0	0.208182205281	2.45828501251	0.245828501251	4.54010706532	0.454010706532
165	3000.0	10.0	3.0	1e-15	25.0	1.0562695938e-09	100.0	0.0056234132519	99.9999999999	16.8702397557	0.000941306980198	0.000422450498616	519.873624979	59.8767314617	0.0101990927844	-0.0	0.000101990927844	0.179747705181	0.00179747705181	0.189946797965	0.00189946797966
166	3000.0	10.0	3.0	1e-15	25.0	1.0562695938e-09	100.0	0.01	99.9999999999	30.0	0.00177198131367	0.0010794296187	465.13448523	350.312459059	0.0798737187001	-0.0	0.000798737187002	0.255193812002	0.00255193812002	0.335067530702	0.00335067530702
167	3000.0	10.0	3.0	1e-15	25.0	1.0562695938e-09	100.0	0.0316227766017	99.9999999999	94.8683298051	0.00589198051076	0.00452425405789	420.052874277	365.447631533	0.439526666988	-0.0	0.00439526666988	0.611228653662	0.00611228653663	1.05075532065	0.0105075532065
168	3000.0	10.0	3.0	1e-15	25.0	1.0562695938e-09	100.0	0.0177827941004	99.9999999999	53.3483823012	0.00328981751	0.00247887532381	437.146282766	362.328295297	0.209782494687	-0.0	0.00209782494687	0.384894353682	0.00384894353682	0.594676848369	0.0059467684837
169	3000.0	10.0	3.0	1e-15	25.0	1.0562695938e-09	100.0	0.056234132519	99.9999999999	168.702397557	0.00999181335424	0.00793128994277	410.254164884	359.844588171	0.821597790359	-0.0	0.0082159779036	1.00593540431	0.0100593540431	1.82753319467	0.0182753319467
170	3000.0	10.0	3.0	1e-15	25.0	1.0562695938e-08	100.0	0.001	999.999999999	3.0	0.000124990609077	-0.0	1110.07498379	0.0	0.0	0.0298561496173	0.0	0.0615205344653	6.15205344654e-05	0.0615205344653	6.15205344654e-05
171	3000.0	10.0	3.0	1e-15	25.0	1.0562695938e-08	100.0	0.00177827941004	999.999999999	5.33483823012	0.000209197850861	5.20311354928e-06	883.516977209	0.0	0.0	0.0290564164196	0.0	0.0891984047335	8.91984047336e-05	0.0891984047335	8.91984047336e-05
172	3000.0	10.0	3.0	1e-15	25.0	1.0562695938e-09	100.0	0.1	99.9999999999	300.0	0.0170901267258	0.0125340194908	384.003109391	334.995820538	1.39827294312	-0.0	0.0139827294312	1.645025571	0.01645025571	3.04329851412	0.0304329851412
173	3000.0	10.0	3.0	1e-15	25.0	1.0562695938e-08	100.0	0.0056234132519	999.999999999	16.8702397557	0.000941306979338	0.000422450496819	519.873624979	59.8767314617	0.0101990926138	-0.0	1.01990926138e-05	0.179747704035	0.000179747704035	0.189946796649	0.000189946796649
174	3000.0	10.0	3.0	1e-15	25.0	1.0562695938e-08	100.0	0.00316227766017	999.999999999	9.48683298051	0.000415845664087	9.64031194135e-05	650.805159251	5.98359866776	0.0	0.020091481795	0.0	0.126936847568	0.000126936847568	0.126936847568	0.000126936847568
175	3000.0	10.0	3.0	1e-15	25.0	1.0562695938e-09	100.0	0.177827941004	99.9999999999	533.483823012	0.0305214051069	0.0212334856449	324.861765694	274.833301964	2.08182618656	-0.0	0.0208182618656	2.46339619112	0.0246339619112	4.54522237768	0.0454522237768
176	3000.0	10.0	3.0	1e-15	25.0	1.0562695938e-08	100.0	0.01	999.999999999	30.0	0.00177198157719	0.00107942976629	465.13448523	350.312459059	0.0798727933186	-0.0	7.98727933187e-05	0.255193871068	0.000255193871068	0.335066664387	0.000335066664387
177	3000.0	10.0	3.0	1e-15	25.0	1.0562695938e-08	100.0	0.0316227766017	999.999999999	94.8683298051	0.00589197034457	0.00452425839721	420.052874277	365.447631533	0.439492093171	-0.0	0.000439492093171	0.610951593826	0.000610951593827	1.050443687	0.001050443687
178	3000.0	10.0	3.0	1e-15	25.0	1.0562695938e-08	100.0	0.0177827941004	999.999999999	53.3483823012	0.00328982315392	0.00247888146987	437.146282766	362.328295297	0.209830411941	-0.0	0.000209830411941	0.384982870766	0.000384982870766	0.594813282707	0.000594813282708
179	3000.0	10.0	3.0	1e-15	25.0	1.0562695938e-08	100.0	0.056234132519	999.999999999	168.702397557	0.00999181829528	0.00793130174504	410.254164884	359.844588171	0.822236042629	-0.0	0.00082223604263	1.00607164384	0.00100607164384	1.82830768647	0.00182830768647
180	3000.0	10.0	3.0	1e-15	25.0	1.0562695938e-07	100.0	0.001	9999.99999999	3.0	0.0001250215714	0.0	1110.07498379	0.0	0.0	0.0298502241006	0.0	0.0615142250156	6.15142250157e-06	0.0615142250156	6.15142250157e-06
181	3000.0	10.0	3.0	1e-15	25.0	1.0562695938e-07	100.0	0.00177827941004	9999.99999999	5.33483823012	0.000209197861656	5.20317450818e-06	883.516977209	0.0	0.0	0.0290559281192	0.0	0.0891983965672	8.91983965673e-06	0.0891983965672	8.91983965673e-06
182	3000.0	10.0	3.0	1e-15	25.0	1.0562695938e-08	100.0	0.1	999.999999999	300.0	0.0170901267118	0.0125340194779	384.003109391	334.995820538	1.39827294782	-0.0	0.00139827294782	1.6450255689	0.0016450255689	3.04329851672	0.00304329851672
183	3000.0	10.0	3.0	1e-15	25.0	1.0562695938e-07	100.0	0.0056234132519	9999.99999999	16.8702397557	0.000941306964134	0.000422450488421	519.873624979	59.8767314617	0.0101990679581	-0.0	1.01990679581e-06	0.179733853785	1.79733853785e-05	0.189932921743	1.89932921743e-05
184	3000.0	10.0	3.0	1e-15	25.0	1.0562695938e-07	100.0	0.00316227766017	9999.99999999	9.48683298051	0.000415845423477	9.64030905741e-05	650.805159251	5.98359866776	0.0	0.0200914628993	0.0	0.126936829121	1.26936829121e-05	0.126936829121	1.26936829121e-05
185	3000.0	10.0	3.0	1e-15	25.0	1.0562695938e-08	100.0	0.177827941004	999.999999999	533.483823012	0.0305214051192	0.0212334856574	324.861765694	274.833301964	2.0818261881	-0.0	0.0020818261881	2.46339619121	0.00246339619121	4.54522237931	0.00454522237931
186	3000.0	10.0	3.0	1e-15	25.0	1.0562695938e-07	100.0	0.01	9999.99999999	30.0	0.00177205065274	0.00107950891105	465.13448523	350.312459059	0.079824166788	-0.0	7.98241667881e-06	0.255195684775	2.55195684775e-05	0.335019851563	3.35019851563e-05
187	3000.0	10.0	3.0	1e-15	25.0	1.0562695938e-07	100.0	0.0316227766017	9999.99999999	94.8683298051	0.00589197036429	0.00452425844289	420.052874277	365.447631533	0.439517216704	-0.0	4.39517216704e-05	0.610951698913	6.10951698914e-05	1.05046891562	0.000105046891562
188	3000.0	10.0	3.0	1e-15	25.0	1.0562695938e-07	100.0	0.0177827941004	9999.99999999	53.3483823012	0.00328981993792	0.00247887734934	437.146282766	362.328295297	0.209794300847	-0.0	2.09794300847e-05	0.384996452908	3.84996452908e-05	0.594790753755	5.94790753756e-05
189	3000.0	10.0	3.0	1e-15	25.0	1.0562695938e-07	100.0	0.056234132519	9999.99999999	168.702397557	0.00999181848435	0.00793130182202	410.254164884	359.844588171	0.822235893863	-0.0	8.22235893864e-05	1.00593581921	0.000100593581921	1.82817171307	0.000182817171307
190	3000.0	10.0	3.0	1e-15	25.0	1.0562695938e-07	100.0	0.1	9999.99999999	300.0	0.0170901134642	0.0125340094538	384.003109391	334.995820538	1.39782599478	-0.0	0.000139782599478	1.64521498891	0.000164521498891	3.04304098369	0.000304304098369
191	3000.0	10.0	3.0	1e-15	25.0	1.0562695938e-06	100.0	0.001	99999.9999999	3.0	0.000125041243761	0.0	1110.07498379	0.0	0.0	0.0298508405879	0.0	0.0615148515645	6.15148515646e-07	0.0615148515645	6.15148515646e-07
192	3000.0	10.0	3.0	1e-15	25.0	1.0562695938e-06	100.0	0.00177827941004	99999.9999999	5.33483823012	0.000209198347252	5.20314462884e-06	883.516977209	0.0	0.0	0.0290564219356	0.0	0.0891984472181	8.91984472182e-07	0.0891984472181	8.91984472182e-07
193	3000.0	10.0	3.0	1e-15	25.0	1.0562695938e-06	100.0	0.0056234132519	99999.9999999	16.8702397557	0.000941307593246	0.000422450819516	519.873624979	59.8767314617	0.0101989785162	-0.0	1.01989785162e-07	0.179733909932	1.79733909932e-06	0.189932888448	1.89932888448e-06
194	3000.0	10.0	3.0	1e-15	25.0	1.0562695938e-07	100.0	0.177827941004	9999.99999999	533.483823012	0.0305214051148	0.0212334856526	324.861765694	274.833301964	2.08182618777	-0.0	0.000208182618777	2.46339619121	0.000246339619121	4.54522237898	0.000454522237898
195	3000.0	10.0	3.0	1e-15	25.0	1.0562695938e-06	100.0	0.00316227766017	99999.9999999	9.48683298051	0.000415847939846	9.6403326309e-05	650.805159251	5.98359866776	0.0	0.0200917181561	0.0	0.126937051324	1.26937051324e-06	0.126937051324	1.26937051324e-06
196	3000.0	10.0	3.0	1e-15	25.0	1.0562695938e-06	100.0	0.01	99999.9999999	30.0	0.001771981504	0.00107942972323	465.13448523	350.312459059	0.0798727967232	-0.0	7.98727967233e-07	0.255193868862	2.55193868862e-06	0.335066665585	3.35066665586e-06
197	3000.0	10.0	3.0	1e-15	25.0	1.0562695938e-06	100.0	0.0177827941004	99999.9999999	53.3483823012	0.00328982309674	0.00247888142588	437.146282766	362.328295297	0.209830407422	-0.0	2.09830407422e-06	0.384982847521	3.84982847521e-06	0.594813254943	5.94813254944e-06
198	3000.0	10.0	3.0	1e-15	25.0	1.0562695938e-06	100.0	0.0316227766017	99999.9999999	94.8683298051	0.00589201780974	0.00452429861004	420.052874277	365.447631533	0.439469597024	-0.0	4.39469597024e-06	0.61103920327	6.11039203271e-06	1.05050880029	1.05050880029e-05
199	3000.0	10.0	3.0	1e-15	25.0	1.0562695938e-06	100.0	0.056234132519	99999.9999999	168.702397557	0.00999181336562	0.00793128995436	410.254164884	359.844588171	0.821597789075	-0.0	8.21597789076e-06	1.00593541057	1.00593541057e-05	1.82753319964	1.82753319965e-05
200	3000.0	10.0	3.0	1e-15	25.0	1.0562695938e-06	100.0	0.1	99999.9999999	300.0	0.017090126709	0.0125340194775	384.003109391	334.995820538	1.39827294791	-0.0	1.39827294791e-05	1.6450255689	1.6450255689e-05	3.04329851681	3.04329851681e-05
201	3000.0	10.0	3.0	1e-15	25.0	1.0562695938e-06	100.0	0.177827941004	99999.9999999	533.483823012	0.0305214049783	0.0212334855121	324.861765694	274.833301964	2.08182612065	-0.0	2.08182612065e-05	2.46339643305	2.46339643305e-05	4.5452225537	4.5452225537e-05
202	3000.0	10.0	3.0	1e-10	25.0	1.0562695938e-07	100.0	0.00177827941004	9999.99999999	3.72991034077	27.0697151478	4.44731588095	963.650353911	5.98357821085	0.0	728.93400629	0.0	6299.53811108	0.629953811109	6299.53811108	0.629953811109
203	3000.0	10.0	3.0	1e-10	25.0	1.0562695938e-08	100.0	0.177827941004	999.999999999	0.908814776615	112.176512402	42.5308706779	23.8985496097	364.128900675	71.1818575296	576.469349327	0.0711818575297	778.776604086	0.778776604087	849.958461616	0.849958461616
204	3000.0	10.0	3.0	1e-10	25.0	1.0562695938e-07	100.0	0.0056234132519	9999.99999999	5.2494742478	111.271294011	46.3793374078	166.67379053	47.9004921054	341.61605536	1437.37891457	0.034161605536	8038.95962618	0.803895962619	8380.57568154	0.838057568155
205	3000.0	10.0	3.0	1e-10	25.0	1.0562695938e-06	100.0	0.00177827941004	99999.9999999	5.27742869785	27.0580079279	4.45042710452	1087.97517549	5.98357821085	0.0	710.268848887	0.0	6860.67399266	0.0686067399267	6860.67399266	0.0686067399267
206	3000.0	10.0	3.0	1e-10	25.0	1.0562695938e-07	100.0	0.0177827941004	9999.99999999	5.49932266933	233.944446979	134.458684807	23.8177427741	77.8521638324	4765.27661262	1437.5782307	0.476527661262	3460.26966896	0.346026966896	8225.54628158	0.822554628159
207	3000.0	10.0	3.0	1e-10	25.0	1.0562695938e-06	100.0	0.0056234132519	99999.9999999	15.3940292153	123.342569167	53.9023493964	490.676713346	59.8767314617	968.383392155	1584.2516367	0.00968383392156	17404.0673562	0.174040673562	18372.4507484	0.183724507484
208	3000.0	10.0	3.0	1e-10	25.0	1.0562695938e-06	100.0	0.0177827941004	99999.9999999	37.1715864921	334.714005174	239.305795062	386.085386224	194.637112269	21814.2187155	1566.40199689	0.218142187155	34050.2394595	0.340502394595	55864.458175	0.558644581751
209	3000.0	10.0	3.0	1e-10	25.0	1.0562695938e-07	100.0	0.177827941004	9999.99999999	6.81492920876	423.686541282	219.816114739	17.9239128226	53.7717359189	5641.94195314	1192.17300354	0.564194195315	3118.10518292	0.311810518292	8760.04713606	0.876004713607
210	3000.0	10.0	3.0	1e-10	25.0	1.0562695938e-06	100.0	0.056234132519	99999.9999999	48.54174418	869.860943646	663.461092717	59.6223134056	260.886091154	59851.4655753	1530.65947781	0.598514655754	28818.1701559	0.288181701559	88669.6357312	0.886696357313
211	3000.0	10.0	3.0	1e-10	25.0	1.0562695938e-06	100.0	0.177827941004	99999.9999999	62.7955731783	1841.8462495	1174.11659363	11.9492757456	197.163006108	74456.2191772	1413.18517899	0.744562191773	17878.2562687	0.178782562687	92334.4754459	0.92334475446
212	3000.0	10.0	3.0	3.16227766017e-11	25.0	1.0562695938e-08	100.0	0.00177827941004	999.999999999	2.24344045098	8.49633069363	1.40027715139	490.669731065	5.98357821085	0.0	207.863962664	0.0	999.999999999	1.0	999.999999999	1.0
213	3000.0	10.0	3.0	3.16227766017e-11	25.0	1.0562695938e-08	100.0	0.0056234132519	999.999999999	2.45272177242	26.2339784495	8.86060711862	59.529206467	29.9361380707	0.0	296.924285681	0.0	844.82109929	0.844821099291	844.82109929	0.844821099291
214	3000.0	10.0	3.0	3.16227766017e-11	25.0	1.0562695938e-09	100.0	0.056234132519	99.9999999999	0.435852169228	12.298321486	3.66392470326	223.571416508	264.71784268	0.0	130.685839037	0.0	99.9999999999	1.0	99.9999999999	1.0
215	3000.0	10.0	3.0	3.16227766017e-11	25.0	1.0562695938e-07	100.0	0.00177827941004	9999.99999999	4.86683594774	8.55679686675	1.40735590733	1082.84866738	5.98357821085	0.0	224.940305648	0.0	2163.79221913	0.216379221913	2163.79221913	0.216379221913
216	3000.0	10.0	3.0	3.16227766017e-11	25.0	1.0562695938e-07	100.0	0.0056234132519	9999.99999999	11.7375800447	38.9969997268	17.0411772922	455.006874372	59.8767314617	305.736556707	500.927220287	0.0305736556707	5382.17415457	0.538217415457	5687.91071128	0.568791071128
217	3000.0	10.0	3.0	3.16227766017e-11	25.0	1.0562695938e-08	100.0	0.177827941004	999.999999999	2.44127979116	69.2704207297	33.9426376859	23.8985496097	32.8605035377	386.196859946	266.642448141	0.386196859946	452.427752473	0.452427752473	838.624612419	0.83862461242
218	3000.0	10.0	3.0	3.16227766017e-11	25.0	1.0562695938e-07	100.0	0.0177827941004	9999.99999999	15.191682493	95.5928211181	65.7965324695	74.4209794585	155.708758641	4777.12636662	500.535580259	0.477712636662	3691.91215026	0.369191215026	8469.03851688	0.846903851689
219	3000.0	10.0	3.0	3.16227766017e-11	25.0	1.0562695938e-06	100.0	0.00177827941004	99999.9999999	5.33483823012	8.56115389154	1.40678669791	1082.84866738	5.98357821085	0.0	229.857940626	0.0	2174.82390624	0.0217482390624	2174.82390624	0.0217482390624
220	3000.0	10.0	3.0	3.16227766017e-11	25.0	1.0562695938e-07	100.0	0.056234132519	9999.99999999	16.0036921481	175.392230641	126.338018751	11.9280310165	155.930108747	7002.17194272	488.796329135	0.700217194273	1648.9889274	0.16489889274	8651.16087012	0.865116087013
221	3000.0	10.0	3.0	3.16227766017e-11	25.0	1.0562695938e-06	100.0	0.0177827941004	99999.9999999	48.7248373868	105.855157221	75.6842584377	423.339275197	194.637112269	6900.42176431	495.313046633	0.0690042176432	11019.1603881	0.110191603881	17919.5821524	0.179195821524
222	3000.0	10.0	3.0	3.16227766017e-11	25.0	1.0562695938e-06	100.0	0.056234132519	99999.9999999	119.14428194	312.379827055	245.992208663	376.639190367	296.871028761	25533.00937	481.696228782	0.2553300937	30316.6707221	0.303166707221	55849.6800921	0.558496800922
223	3000.0	10.0	3.0	3.16227766017e-11	25.0	1.0562695938e-07	100.0	0.177827941004	9999.99999999	20.2740386019	282.733278081	150.22400734	11.9492757456	113.518101284	6908.15366933	444.576707917	0.690815366934	2128.71505308	0.212871505308	9036.86872241	0.903686872242
224	3000.0	10.0	3.0	3.16227766017e-11	25.0	1.0562695938e-06	100.0	0.177827941004	99999.9999999	193.266891714	907.537868227	617.255002178	80.6576050434	259.896740216	56829.8458118	436.772892958	0.568298458119	36191.1946582	0.361911946582	93021.04047	0.930210404701
225	3000.0	10.0	3.0	1e-11	25.0	1.0562695938e-09	100.0	0.177827941004	99.9999999999	0.909286027262	11.2262004842	4.26072803853	23.8985496097	364.128900675	7.04731819308	57.8507986429	0.0704731819309	77.9406682573	0.779406682574	84.9879864504	0.849879864505
226	3000.0	10.0	3.0	1e-11	25.0	1.0562695938e-08	100.0	0.00177827941004	999.999999999	3.72974715258	2.74463414485	0.464850851487	958.840021305	5.98357821085	0.0	73.4233231086	0.0	631.543835768	0.631543835769	631.543835768	0.631543835769
227	3000.0	10.0	3.0	1e-11	25.0	1.0562695938e-08	100.0	0.0056234132519	999.999999999	5.24997687811	11.4679633922	4.90400052855	166.67379053	47.9004921054	34.2645123139	142.647527903	0.0342645123139	807.784091821	0.807784091822	842.048604135	0.842048604136
228	3000.0	10.0	3.0	1e-11	25.0	1.0562695938e-08	100.0	0.0177827941004	999.999999999	5.50049816252	22.9796537441	13.7367622169	23.8177427741	77.8521638324	479.9253217	142.297601439	0.4799253217	344.092425528	0.344092425528	824.017747228	0.824017747229
229	3000.0	10.0	3.0	1e-11	25.0	1.0562695938e-07	100.0	0.0056234132519	9999.99999999	15.3940304417	12.6724152576	5.65622112958	490.676713346	59.8767314617	97.6078398305	156.640483513	0.00976078398306	1743.55863425	0.174355863425	1841.16647408	0.184116647408
230	3000.0	10.0	3.0	1e-11	25.0	1.0562695938e-07	100.0	0.00177827941004	9999.99999999	5.27743547715	2.74470997672	0.465354397141	1082.84866738	5.98357821085	0.0	71.7738702887	0.0	687.626999461	0.0687626999462	687.626999461	0.0687626999462
231	3000.0	10.0	3.0	1e-11	25.0	1.0562695938e-08	100.0	0.177827941004	999.999999999	6.81493238232	42.3678820615	21.9811249196	17.9239128226	53.7717359189	564.215704572	119.191422039	0.564215704573	311.804027532	0.311804027532	876.019732104	0.876019732105
232	3000.0	10.0	3.0	1e-11	25.0	1.0562695938e-07	100.0	0.0177827941004	9999.99999999	37.17158677	33.4733963768	23.9329279427	386.085386224	194.637112269	2183.21835036	156.47380737	0.218321835036	3405.24347376	0.340524347376	5588.46182412	0.558846182413
233	3000.0	10.0	3.0	1e-11	25.0	1.0562695938e-06	100.0	0.0056234132519	99999.9999999	16.8702397557	12.6724214816	5.65622471439	490.676713346	59.8767314617	97.6054388997	156.643178311	0.000976054388998	1744.72750526	0.0174472750526	1842.33294416	0.0184233294416
234	3000.0	10.0	3.0	1e-11	25.0	1.0562695938e-07	100.0	0.056234132519	9999.99999999	48.5417422198	86.9860962831	66.3461595485	59.6223134056	260.886091154	5985.23673399	153.027270318	0.5985236734	2881.8242072	0.28818242072	8867.06094119	0.88670609412
235	3000.0	10.0	3.0	1e-11	25.0	1.0562695938e-06	100.0	0.00177827941004	99999.9999999	5.33483823012	2.74514804207	0.465193035833	1082.84866738	5.98357821085	0.0	72.6399998152	0.0	688.522604942	0.00688522604943	688.522604942	0.00688522604943
236	3000.0	10.0	3.0	1e-11	25.0	1.0562695938e-06	100.0	0.056234132519	99999.9999999	154.87772206	98.7896304663	77.7959076103	406.854101658	296.871028761	8075.56761813	152.274772688	0.0807556761814	9773.08205175	0.0977308205176	17848.6496699	0.178486496699
237	3000.0	10.0	3.0	1e-11	25.0	1.0562695938e-07	100.0	0.177827941004	9999.99999999	62.795589705	184.184970307	117.411993419	11.9492757456	197.163006108	7452.48586281	141.317147984	0.745248586282	1787.83408694	0.178783408694	9240.31994975	0.924031994976
238	3000.0	10.0	3.0	1e-11	25.0	1.0562695938e-06	100.0	0.177827941004	99999.9999999	413.85282813	305.017270851	212.054915934	321.691828967	268.85869212	20595.6504692	135.992694132	0.205956504692	24534.9650094	0.245349650094	45130.6154786	0.451306154786
239	3000.0	10.0	3.0	1e-11	25.0	1.0562695938e-06	100.0	0.0177827941004	99999.9999999	53.057530754	29.0346214121	8.20759992267	670.10643327	17.9624541907	0.0	593.512636625	0.0	5807.19852437	0.0580719852438	5807.19852437	0.0580719852438
240	3000.0	10.0	3.0	3.16227766017e-12	25.0	1.0562695938e-09	100.0	0.00177827941004	99.9999999999	2.24174992374	0.849974521565	0.140053524843	490.669731065	5.98357821085	0.0	21.1818663434	0.0	99.9999999999	1.0	99.9999999999	1.0
241	3000.0	10.0	3.0	3.16227766017e-12	25.0	1.0562695938e-10	100.0	0.056234132519	9.99999999999	0.442625520395	1.25449167521	0.379214507422	187.800691824	250.140072593	0.0	13.6521231433	0.0	9.99999999999	1.0	9.99999999999	1.0
242	3000.0	10.0	3.0	3.16227766017e-12	25.0	1.0562695938e-09	100.0	0.177827941004	99.9999999999	2.44178110602	6.93114368014	3.39737259778	23.8985496097	32.8605035377	38.6093099764	26.7793174037	0.386093099764	45.2715398993	0.452715398993	83.8808498757	0.838808498758
243	3000.0	10.0	3.0	3.16227766017e-12	25.0	1.0562695938e-09	100.0	0.0056234132519	99.9999999999	2.45278120628	2.62294807091	0.88767387189	59.529206467	29.9361380707	0.0	29.6577312014	0.0	84.4110082389	0.84411008239	84.4110082389	0.84411008239
244	3000.0	10.0	3.0	3.16227766017e-12	25.0	1.0562695938e-08	100.0	0.0056234132519	999.999999999	11.7375808372	3.89913573916	1.70433787869	455.006874372	59.8767314617	30.6598746896	49.9918117231	0.0306598746896	538.232115871	0.538232115871	568.891990561	0.568891990561
245	3000.0	10.0	3.0	3.16227766017e-12	25.0	1.0562695938e-08	100.0	0.0177827941004	999.999999999	15.1918165064	9.56007665563	6.58069628757	74.4209794585	155.708758641	479.57279154	49.9799713132	0.47957279154	369.258359903	0.369258359903	848.831151443	0.848831151444
246	3000.0	10.0	3.0	3.16227766017e-12	25.0	1.0562695938e-08	100.0	0.056234132519	999.999999999	15.9948820195	16.9791206631	11.2352616479	14.9089225732	155.930108747	695.674072042	48.3325494239	0.695674072043	150.846074188	0.150846074188	846.52014623	0.846520146231
247	3000.0	10.0	3.0	3.16227766017e-12	25.0	1.0562695938e-08	100.0	0.00177827941004	999.999999999	4.86683416523	0.856545536901	0.140674814348	1072.63515123	5.98357821085	0.0	23.6055738422	0.0	217.425664801	0.217425664801	217.425664801	0.217425664801
248	3000.0	10.0	3.0	3.16227766017e-12	25.0	1.0562695938e-07	100.0	0.0056234132519	9999.99999999	16.6925831625	3.89989528033	1.70480854291	490.676713346	59.8767314617	30.7126778758	49.996935072	0.00307126778758	550.702138205	0.0550702138206	581.414816081	0.0581414816081
249	3000.0	10.0	3.0	3.16227766017e-12	25.0	1.0562695938e-07	100.0	0.0177827941004	9999.99999999	48.7248373856	10.5856099526	7.56867586725	423.339275197	194.637112269	690.136550113	49.4660969776	0.0690136550114	1101.98625864	0.110198625864	1792.12280875	0.179212280875
250	3000.0	10.0	3.0	3.16227766017e-12	25.0	1.0562695938e-07	100.0	0.00177827941004	9999.99999999	5.33483823012	0.856541618367	0.140679926839	1077.7354093	5.98357821085	0.0	23.5859682889	0.0	218.000171038	0.0218000171038	218.000171038	0.0218000171038
251	3000.0	10.0	3.0	3.16227766017e-12	25.0	1.0562695938e-08	100.0	0.177827941004	999.999999999	20.2741875109	28.2475837987	15.1361747672	11.9492757456	113.518101284	691.721848033	44.0193761478	0.691721848034	211.369782427	0.211369782427	903.09163046	0.903091630461
252	3000.0	10.0	3.0	3.16227766017e-12	25.0	1.0562695938e-06	100.0	0.0056234132519	99999.9999999	16.8702397557	3.8998945804	1.70480813853	490.676713346	59.8767314617	30.7126372889	49.9969324288	0.000307126372889	550.753167121	0.00550753167122	581.46580441	0.0058146580441
253	3000.0	10.0	3.0	3.16227766017e-12	25.0	1.0562695938e-07	100.0	0.056234132519	9999.99999999	119.144282075	31.2380045862	24.599261622	376.639190367	296.871028761	2550.85726381	48.1018434417	0.255085726381	3031.6761141	0.30316761141	5582.53337791	0.558253337792
254	3000.0	10.0	3.0	3.16227766017e-12	25.0	1.0562695938e-06	100.0	0.0177827941004	99999.9999999	53.3483823012	10.5857044287	7.56876959753	423.339275197	194.637112269	688.903354195	49.4165820527	0.00688903354196	1102.49829964	0.0110249829964	1791.40165383	0.0179140165384
255	3000.0	10.0	3.0	3.16227766017e-12	25.0	1.0562695938e-06	100.0	0.00177827941004	99999.9999999	5.33483823012	0.856544627321	0.14067631801	1077.7354093	5.98357821085	0.0	23.600149714	0.0	218.01533737	0.0021801533737	218.01533737	0.0021801533737
256	3000.0	10.0	3.0	3.16227766017e-12	25.0	1.0562695938e-06	100.0	0.056234132519	99999.9999999	167.665351131	31.8093174818	23.4215348254	410.254164884	227.899933942	2241.50352347	92.484847809	0.0224150352347	3190.19429557	0.0319019429557	5431.69781904	0.0543169781904
257	3000.0	10.0	3.0	3.16227766017e-12	25.0	1.0562695938e-07	100.0	0.177827941004	9999.99999999	193.266899288	90.7538160516	61.7255390859	80.6576050434	259.896740216	5683.05309639	43.6047209076	0.56830530964	3619.12361832	0.361912361832	9302.17671471	0.930217671472
258	3000.0	10.0	3.0	3.16227766017e-12	25.0	1.0562695938e-06	100.0	0.177827941004	99999.9999999	504.389076606	96.4550305054	67.0577552395	324.861765694	268.85869212	6512.98491005	42.9362195704	0.0651298491006	7775.15352693	0.0777515352694	14288.138437	0.14288138437
259	3000.0	10.0	3.0	1e-12	25.0	1.0562695938e-09	100.0	0.0056234132519	99.9999999999	5.24979156054	1.11242264195	0.464455300154	166.67379053	47.9004921054	3.51898555845	14.2877717614	0.0351898555845	80.3936722118	0.803936722119	83.9126577703	0.839126577703
260	3000.0	10.0	3.0	1e-12	25.0	1.0562695938e-10	100.0	0.177827941004	9.99999999999	0.913910001546	1.13085981121	0.433940757205	23.8985496097	350.527204619	0.615845291398	6.01673331452	0.0615845291399	7.8595668885	0.785956688851	8.4754121799	0.847541217991
261	3000.0	10.0	3.0	1e-12	25.0	1.0562695938e-09	100.0	0.00177827941004	99.9999999999	3.72949395451	0.271050710247	0.0445789810684	958.840021305	5.98357821085	0.0	7.51527225246	0.0	63.18392415	0.631839241501	63.18392415	0.631839241501
262	3000.0	10.0	3.0	1e-12	25.0	1.0562695938e-08	100.0	0.00177827941004	999.999999999	5.27746015103	0.271099134008	0.0445802333061	1077.7354093	5.98357821085	0.0	7.54373437873	0.0	68.9526850402	0.0689526850403	68.9526850402	0.0689526850403
263	3000.0	10.0	3.0	1e-12	25.0	1.0562695938e-09	100.0	0.0177827941004	99.9999999999	5.50078986097	2.29787821508	1.37399284043	23.8177427741	77.8521638324	48.080127639	14.1543643804	0.48080127639	34.4112432825	0.344112432825	82.4913709215	0.824913709216
264	3000.0	10.0	3.0	1e-12	25.0	1.0562695938e-08	100.0	0.0056234132519	999.999999999	15.3940292176	1.23286779579	0.539291416526	490.676713346	59.8767314617	9.77015496847	15.7436512695	0.00977015496848	174.048795939	0.174048795939	183.818950907	0.183818950908
265	3000.0	10.0	3.0	1e-12	25.0	1.0562695938e-09	100.0	0.177827941004	99.9999999999	6.8151505873	4.23616883465	2.19764900764	17.9239128226	53.7717359189	56.4433298246	11.8749791586	0.564433298247	31.17536785	0.3117536785	87.6186976746	0.876186976747
266	3000.0	10.0	3.0	1e-12	25.0	1.0562695938e-08	100.0	0.0177827941004	999.999999999	37.1715869716	3.34726431512	2.39335459659	386.085386224	194.637112269	218.25959088	15.5900088948	0.21825959088	340.537289304	0.340537289304	558.796880184	0.558796880185
267	3000.0	10.0	3.0	1e-12	25.0	1.0562695938e-07	100.0	0.0056234132519	9999.99999999	16.8702397557	1.23286824549	0.539291674981	490.676713346	59.8767314617	9.76995542446	15.7438695985	0.000976995542447	174.180787455	0.0174180787455	183.950742879	0.018395074288
268	3000.0	10.0	3.0	1e-12	25.0	1.0562695938e-07	100.0	0.00177827941004	9999.99999999	5.33483823012	0.271099192633	0.0445802387533	1077.7354093	5.98357821085	0.0	7.54389840376	0.0	68.9545237381	0.00689545237382	68.9545237381	0.00689545237382
269	3000.0	10.0	3.0	1e-12	25.0	1.0562695938e-08	100.0	0.056234132519	999.999999999	48.5417900945	8.69864536032	6.63469209075	59.6223134056	260.886091154	597.847618059	15.2712741288	0.59784761806	288.191706298	0.288191706298	886.039324357	0.886039324358
270	3000.0	10.0	3.0	1e-12	25.0	1.0562695938e-07	100.0	0.056234132519	9999.99999999	154.877722045	9.87900252636	7.77966332861	406.854101658	296.871028761	806.834909241	15.2070157251	0.0806834909242	977.317535853	0.0977317535854	1784.15244509	0.17841524451
271	3000.0	10.0	3.0	1e-12	25.0	1.0562695938e-08	100.0	0.177827941004	999.999999999	62.796479413	18.5602930747	11.7384703938	11.9492757456	197.163006108	744.290544928	14.0681398756	0.744290544929	179.9154293	0.1799154293	924.205974228	0.924205974229
272	3000.0	10.0	3.0	1e-12	25.0	1.0562695938e-06	100.0	0.0056234132519	99999.9999999	16.8702397557	1.23286838784	0.539291748442	490.676713346	59.8767314617	9.76995684622	15.7438744519	9.76995684623e-05	174.165660064	0.00174165660064	183.93561691	0.0018393561691
273	3000.0	10.0	3.0	1e-12	25.0	1.0562695938e-06	100.0	0.00177827941004	99999.9999999	5.33483823012	0.271099177758	0.0445802410761	1077.7354093	5.98357821085	0.0	7.54383839664	0.0	68.9545318561	0.000689545318562	68.9545318561	0.000689545318562
274	3000.0	10.0	3.0	1e-12	25.0	1.0562695938e-07	100.0	0.177827941004	9999.99999999	413.852827775	30.5017487281	21.2055225427	321.691828967	268.85869212	2059.6362888	13.5404625576	0.20596362888	2453.50102972	0.245350102972	4513.13731852	0.451313731852
275	3000.0	10.0	3.0	1e-12	25.0	1.0562695938e-06	100.0	0.0177827941004	99999.9999999	53.3483823012	3.34755878851	2.39363988217	423.339275197	194.637112269	218.325223875	15.5897578447	0.00218325223875	348.649243359	0.00348649243359	566.974467234	0.00566974467235
276	3000.0	10.0	3.0	1e-12	25.0	1.0562695938e-06	100.0	0.056234132519	99999.9999999	168.702397557	9.87901884111	7.77968646034	406.854101658	296.871028761	807.643019382	15.2067982562	0.00807643019383	977.98793643	0.00977987936431	1785.63095581	0.0178563095581
277	3000.0	10.0	3.0	1e-13	25.0	1.0562695938e-10	100.0	0.00177827941004	9.99999999999	3.72999950601	0.0274020824937	0.00500208281043	968.472936536	8.97759544479	0.0	0.729885655739	0.0	6.22836458683	0.622836458684	6.22836458683	0.622836458684
278	3000.0	10.0	3.0	1e-13	25.0	1.0562695938e-10	100.0	0.0056234132519	9.99999999999	5.25195744645	0.110880275655	0.0469223010179	169.650012588	47.9004921054	0.419175934504	1.37069595517	0.0419175934504	8.04585885485	0.804585885486	8.46503478935	0.846503478936
279	3000.0	10.0	3.0	1e-13	25.0	1.0562695938e-10	100.0	0.0177827941004	9.99999999999	5.50317529663	0.229707947615	0.137725077884	23.8177427741	77.8521638324	4.86672052439	1.37170342148	0.486672052439	3.44383280243	0.344383280243	8.31055332682	0.831055332683
280	3000.0	10.0	3.0	1e-12	25.0	1.0562695938e-06	100.0	0.177827941004	99999.9999999	533.483823012	30.5017767637	21.2055491655	324.861765694	268.85869212	2059.64106398	13.5314372318	0.0205964106398	2458.84484424	0.0245884484424	4518.48590822	0.0451848590822
281	3000.0	10.0	3.0	1e-13	25.0	1.0562695938e-09	100.0	0.0056234132519	99.9999999999	15.3940292004	0.122786817829	0.0541419188182	490.676713346	59.8767314617	1.03483037501	1.5047181418	0.0103483037501	17.4171591223	0.174171591223	18.4519894973	0.184519894973
282	3000.0	10.0	3.0	1e-13	25.0	1.0562695938e-09	100.0	0.00177827941004	99.9999999999	5.27741116428	0.0274195325708	0.00502343911405	1087.97517549	8.97759544479	0.0	0.729716583489	0.0	6.80972859434	0.0680972859435	6.80972859434	0.0680972859435
283	3000.0	10.0	3.0	1e-13	25.0	1.0562695938e-10	100.0	0.177827941004	9.99999999999	6.81693632217	0.423273378352	0.21952909854	17.9239128226	56.7590532349	5.67044017448	1.14826211039	0.567044017449	3.11480614805	0.311480614805	8.78524632253	0.878524632254
284	3000.0	10.0	3.0	1e-13	25.0	1.0562695938e-09	100.0	0.0177827941004	99.9999999999	37.1715895759	0.334817957391	0.239584296712	386.085386224	194.637112269	21.9211241678	1.50098835186	0.219211241678	34.0743111618	0.340743111618	55.9954353296	0.559954353297
285	3000.0	10.0	3.0	1e-13	25.0	1.0562695938e-08	100.0	0.00177827941004	999.999999999	5.33483823012	0.0274195325377	0.00502343836686	1087.97517549	8.97759544479	0.0	0.729716745964	0.0	6.80998341794	0.00680998341795	6.80998341794	0.00680998341795
286	3000.0	10.0	3.0	1e-13	25.0	1.0562695938e-08	100.0	0.0056234132519	999.999999999	16.8702397557	0.122786859644	0.0541419387809	490.676713346	59.8767314617	1.0348010337	1.50474871238	0.0010348010337	17.4303807995	0.0174303807995	18.4651818332	0.0184651818332
287	3000.0	10.0	3.0	1e-13	25.0	1.0562695938e-09	100.0	0.056234132519	99.9999999999	48.545427167	0.87012003986	0.663760027265	62.6032054629	260.886091154	59.9117385765	1.4880358651	0.599117385766	28.9096244693	0.289096244693	88.8213630458	0.888213630459
288	3000.0	10.0	3.0	1e-13	25.0	1.0562695938e-08	100.0	0.056234132519	999.999999999	154.877722046	0.987934236689	0.77803976147	406.854101658	299.869758954	80.7880017676	1.490846077	0.0807880017677	97.7379279254	0.0977379279255	178.525929693	0.178525929693
289	3000.0	10.0	3.0	1e-13	25.0	1.0562695938e-08	100.0	0.0177827941004	999.999999999	52.9551057208	0.379995033433	0.184789152664	465.184764984	80.8466521912	6.45004434606	4.79656556916	0.00645004434607	47.5117119988	0.0475117119988	53.9617563449	0.0539617563449
290	3000.0	10.0	3.0	1e-13	25.0	1.0562695938e-09	100.0	0.177827941004	99.9999999999	62.7978928951	1.85613664069	1.17395490318	11.9492757456	197.163006108	74.5537893666	1.37529882827	0.745537893667	17.9954263192	0.179954263192	92.5492156858	0.925492156859
291	3000.0	10.0	3.0	1e-13	25.0	1.0562695938e-07	100.0	0.0177827941004	9999.99999999	53.3483823012	0.334848553969	0.239613893232	423.339275197	194.637112269	21.889691181	1.49959697225	0.0021889691181	34.8874448186	0.00348874448186	56.7771359996	0.00567771359997
292	3000.0	10.0	3.0	1e-13	25.0	1.0562695938e-07	100.0	0.0056234132519	9999.99999999	16.8702397557	0.122786859237	0.0541419385325	490.676713346	59.8767314617	1.03480094312	1.50474880391	0.000103480094312	17.4303807261	0.00174303807261	18.4651816692	0.00184651816692
293	3000.0	10.0	3.0	1e-13	25.0	1.0562695938e-07	100.0	0.00177827941004	9999.99999999	5.33483823012	0.0274195334806	0.0050234405871	1087.97517549	8.97759544479	0.0	0.729716290994	0.0	6.80998368254	0.000680998368255	6.80998368254	0.000680998368255
294	3000.0	10.0	3.0	1e-13	25.0	1.0562695938e-08	100.0	0.177827941004	999.999999999	413.852827767	3.05018942181	2.1205757753	321.691828967	268.85869212	206.028406492	1.32676471109	0.206028406492	245.353564992	0.245353564992	451.381971484	0.451381971484
295	3000.0	10.0	3.0	1e-13	25.0	1.0562695938e-06	100.0	0.0056234132519	99999.9999999	16.8702397557	0.122786859552	0.0541419387587	490.676713346	59.8767314617	1.03480105397	1.50474867321	1.03480105397e-05	17.430380813	0.00017430380813	18.465181867	0.00018465181867
296	3000.0	10.0	3.0	1e-13	25.0	1.0562695938e-06	100.0	0.00177827941004	99999.9999999	5.33483823012	0.0274195326875	0.0050234386883	1087.97517549	8.97759544479	0.0	0.729716594872	0.0	6.80998226908	6.80998226909e-05	6.80998226908	6.80998226909e-05
297	3000.0	10.0	3.0	1e-13	25.0	1.0562695938e-07	100.0	0.056234132519	9999.99999999	168.702397557	0.987935868615	0.77804207663	406.854101658	299.869758954	80.8686607279	1.49081591416	0.0080868660728	97.8049665383	0.00978049665384	178.673627266	0.0178673627266
298	3000.0	10.0	3.0	1e-13	25.0	1.0562695938e-06	100.0	0.0177827941004	99999.9999999	53.3483823012	0.334847731235	0.239613139511	423.339275197	194.637112269	21.9277646259	1.50070873434	0.000219277646259	34.8861858171	0.000348861858171	56.813950443	0.000568139504431
299	3000.0	10.0	3.0	1e-13	25.0	1.0562695938e-06	100.0	0.056234132519	99999.9999999	168.702397557	0.987935884637	0.778042082293	406.854101658	299.869758954	80.8686532442	1.49081543222	0.000808686532443	97.7917617729	0.00097791761773	178.660415017	0.00178660415017
300	3000.0	10.0	3.0	1e-13	25.0	1.0562695938e-07	100.0	0.177827941004	9999.99999999	533.483823012	3.05019212491	2.12057838529	324.861765694	268.85869212	206.028953238	1.32619716796	0.0206028953238	245.887908832	0.0245887908832	451.91686207	0.045191686207
301	3000.0	10.0	3.0	1e-14	25.0	1.0562695938e-10	100.0	0.0056234132519	9.99999999999	15.3940314514	0.0113342445863	0.00547202330833	523.565183349	53.8886142835	0.166628000658	0.0312965020045	0.0166628000658	1.72062084279	0.172062084279	1.88724884345	0.188724884345
302	3000.0	10.0	3.0	1e-14	25.0	1.0562695938e-10	100.0	0.0177827941004	9.99999999999	37.1710605512	0.0338613699878	0.0244953539899	389.42926481	176.670172135	2.2136955658	-0.0	0.22136955658	3.50375110363	0.350375110363	5.71744666943	0.571744666944
303	3000.0	10.0	3.0	1e-14	25.0	1.0562695938e-10	100.0	0.00177827941004	9.99999999999	5.27741145491	0.00227489886989	0.000369499694719	1032.29633745	2.9895614769	0.0	0.156847647719	0.0	0.760008019219	0.076000801922	0.760008019219	0.076000801922
304	3000.0	10.0	3.0	1e-13	25.0	1.0562695938e-06	100.0	0.177827941004	99999.9999999	533.483823012	3.05019210738	2.12057836673	324.861765694	268.85869212	206.028930979	1.32629742098	0.00206028930979	245.887909609	0.00245887909609	451.916840588	0.00451916840588
305	3000.0	10.0	3.0	1e-14	25.0	1.0562695938e-09	100.0	0.0056234132519	99.9999999999	16.8702397557	0.0113342480472	0.00547202854546	523.565183349	53.8886142835	0.166629087601	0.0312958201928	0.00166629087601	1.72189017538	0.0172189017538	1.88851926298	0.0188851926298
306	3000.0	10.0	3.0	1e-14	25.0	1.0562695938e-09	100.0	0.00177827941004	99.9999999999	5.33483823012	0.00227489268996	0.000369498307677	1032.29633745	2.9895614769	0.0	0.156847361234	0.0	0.760019951264	0.00760019951265	0.760019951264	0.00760019951265
307	3000.0	10.0	3.0	1e-14	25.0	1.0562695938e-10	100.0	0.056234132519	9.99999999999	48.5248597851	0.0872382841303	0.0666519066515	62.6032054629	248.891145279	6.07786272991	0.00319756138264	0.607786272992	2.90448783142	0.290448783142	8.98235056133	0.898235056134
308	3000.0	10.0	3.0	1e-14	25.0	1.0562695938e-09	100.0	0.0177827941004	99.9999999999	52.8252973206	0.0338643449319	0.0244982113753	423.339275197	176.670172135	2.21437361421	-0.0	0.0221437361421	3.58633381568	0.0358633381568	5.80070742989	0.058007074299
309	3000.0	10.0	3.0	1e-14	25.0	1.0562695938e-09	100.0	0.056234132519	99.9999999999	154.877722281	0.098947475475	0.0779998009889	406.854101658	284.876057785	8.17490025049	0.00139219373938	0.081749002505	9.80457246486	0.0980457246487	17.9794727153	0.179794727154
310	3000.0	10.0	3.0	1e-14	25.0	1.0562695938e-10	100.0	0.177827941004	9.99999999999	62.9005755876	0.184422992283	0.117634396958	11.9492757456	194.17571415	7.51915651009	0.0696277320325	0.75191565101	1.7944689779	0.17944689779	9.31362548799	0.9313625488
311	3000.0	10.0	3.0	1e-14	25.0	1.0562695938e-08	100.0	0.0056234132519	999.999999999	16.8702397557	0.0113342480197	0.00547202855619	523.565183349	53.8886142835	0.166629106336	0.0312958040099	0.000166629106336	1.72189017774	0.00172189017774	1.88851928408	0.00188851928408
312	3000.0	10.0	3.0	1e-14	25.0	1.0562695938e-08	100.0	0.00177827941004	999.999999999	5.33483823012	0.00227489913399	0.000369499649392	1032.29633745	2.9895614769	0.0	0.156847984855	0.0	0.760015678618	0.000760015678619	0.760015678618	0.000760015678619
313	3000.0	10.0	3.0	1e-14	25.0	1.0562695938e-08	100.0	0.0177827941004	999.999999999	53.3483823012	0.033864346223	0.0244982123371	423.339275197	176.670172135	2.21437277969	-0.0	0.00221437277969	3.5864532795	0.0035864532795	5.80082605919	0.0058008260592
314	3000.0	10.0	3.0	1e-14	25.0	1.0562695938e-09	100.0	0.177827941004	99.9999999999	413.852827819	0.305038431893	0.21208611273	321.691828967	268.85869212	20.6588996524	0.0601704178889	0.206588996524	24.5396372612	0.245396372612	45.1985369136	0.451985369136
315	3000.0	10.0	3.0	1e-14	25.0	1.0562695938e-07	100.0	0.0056234132519	9999.99999999	16.8702397557	0.0113342480073	0.00547202858336	523.565183349	53.8886142835	0.166629131626	0.0312957898766	1.66629131626e-05	1.72189018891	0.000172189018891	1.88851932054	0.000188851932054
316	3000.0	10.0	3.0	1e-14	25.0	1.0562695938e-07	100.0	0.00177827941004	9999.99999999	5.33483823012	0.00227489917129	0.000369499838101	1032.29633745	2.9895614769	0.0	0.156847409994	0.0	0.760035562305	7.60035562306e-05	0.760035562305	7.60035562306e-05
317	3000.0	10.0	3.0	1e-14	25.0	1.0562695938e-08	100.0	0.056234132519	999.999999999	168.702397557	0.0989476492407	0.0780000453561	406.854101658	284.876057785	8.1827985229	0.00138997825789	0.00818279852291	9.81129170143	0.00981129170144	17.9940902243	0.0179940902243
318	3000.0	10.0	3.0	1e-14	25.0	1.0562695938e-07	100.0	0.0177827941004	9999.99999999	53.3483823012	0.0338643171367	0.0244981825405	423.339275197	176.670172135	2.21349299563	-0.0	0.000221349299563	3.58644903379	0.000358644903379	5.79994202942	0.000579994202943
319	3000.0	10.0	3.0	1e-14	25.0	1.0562695938e-07	100.0	0.056234132519	9999.99999999	168.702397557	0.0989475002548	0.077999826098	406.854101658	284.876057785	8.17490827236	0.00139006644502	0.000817490827237	9.81127756528	0.000981127756529	17.9861858376	0.00179861858377
320	3000.0	10.0	3.0	1e-14	25.0	1.0562695938e-08	100.0	0.177827941004	999.999999999	533.483823012	0.30503869541	0.2120863615	324.861765694	268.85869212	20.6589449326	0.0601470565338	0.0206589449326	24.5930796499	0.0245930796499	45.2520245825	0.0452520245825
321	3000.0	10.0	3.0	1e-14	25.0	1.0562695938e-06	100.0	0.0056234132519	99999.9999999	16.8702397557	0.0113342510198	0.00547202928132	523.565183349	53.8886142835	0.16662893518	0.0312960313575	1.6662893518e-06	1.72189038091	1.72189038091e-05	1.88851931609	1.88851931609e-05
322	3000.0	10.0	3.0	1e-14	25.0	1.0562695938e-06	100.0	0.0177827941004	99999.9999999	53.3483823012	0.0338643600166	0.0244982245442	423.339275197	176.670172135	2.21437326064	-0.0	2.21437326064e-05	3.58721173536	3.58721173536e-05	5.801584996	5.80158499601e-05
323	3000.0	10.0	3.0	1e-14	25.0	1.0562695938e-06	100.0	0.00177827941004	99999.9999999	5.33483823012	0.00227489277641	0.000369498400155	1032.29633745	2.9895614769	0.0	0.156847088521	0.0	0.760016387409	7.6001638741e-06	0.760016387409	7.6001638741e-06
324	3000.0	10.0	3.0	1e-14	25.0	1.0562695938e-07	100.0	0.177827941004	9999.99999999	533.483823012	0.305038693902	0.212086360372	324.861765694	268.85869212	20.6589443011	0.0601465864383	0.00206589443011	24.5930781928	0.00245930781928	45.2520224939	0.00452520224939
325	3000.0	10.0	3.0	1e-16	25.0	1.0562695938e-10	100.0	0.0056234132519	9.99999999999	16.8702397557	7.93874219918e-05	3.92806513119e-05	538.425868309	53.8886142835	0.000809666208732	0.000124039707178	8.09666208733e-05	0.0178652813002	0.00178652813002	0.0186749475089	0.00186749475089
326	3000.0	10.0	3.0	1e-16	25.0	1.0562695938e-10	100.0	0.00177827941004	9.99999999999	5.33483823012	2.27949250584e-05	0.0	878.910369926	0.0	0.0	0.00318532829744	0.0	0.00850522760348	0.000850522760349	0.00850522760348	0.000850522760349
327	3000.0	10.0	3.0	1e-14	25.0	1.0562695938e-06	100.0	0.056234132519	99999.9999999	168.702397557	0.0989475020268	0.0779998267678	406.854101658	284.876057785	8.17490773289	0.00139003335885	8.1749077329e-05	9.80995247608	9.80995247609e-05	17.984860209	0.00017984860209
328	3000.0	10.0	3.0	1e-16	25.0	1.0562695938e-10	100.0	0.0177827941004	9.99999999999	53.3483823012	0.000311840386738	0.000240543922279	444.102582386	386.28413216	0.0200080897232	-0.0	0.00200080897232	0.0393327383821	0.00393327383821	0.0593408281053	0.00593408281054
329	3000.0	10.0	3.0	1e-16	25.0	1.0562695938e-10	100.0	0.056234132519	9.99999999999	168.702397557	0.000989687908601	0.000793977688847	400.07989094	395.829525637	0.0812267324291	-0.0	0.00812267324292	0.100817003042	0.0100817003042	0.182043735471	0.0182043735471
330	3000.0	10.0	3.0	1e-16	25.0	1.0562695938e-10	100.0	0.177827941004	9.99999999999	533.483823012	0.00304782121263	0.00212079022459	321.691828967	292.757229073	0.207998159268	-0.0	0.0207998159268	0.245878810936	0.0245878810936	0.453876970204	0.0453876970204
331	3000.0	10.0	3.0	1e-14	25.0	1.0562695938e-06	100.0	0.177827941004	99999.9999999	533.483823012	0.30503869535	0.212086361464	324.861765694	268.85869212	20.658945029	0.0601469263745	0.00020658945029	24.5930795367	0.000245930795367	45.2520245657	0.000452520245657
332	3000.0	10.0	3.0	1e-16	25.0	1.0562695938e-09	100.0	0.0177827941004	99.9999999999	53.3483823012	0.000311782919577	0.000240541258797	444.102582386	383.289633803	0.0199997175937	-0.0	0.000199997175937	0.039350165284	0.00039350165284	0.0593498828777	0.000593498828778
333	3000.0	10.0	3.0	1e-16	25.0	1.0562695938e-09	100.0	0.0056234132519	99.9999999999	16.8702397557	7.93873018215e-05	3.92805314184e-05	538.425868309	53.8886142835	0.000809644608063	0.000124049244605	8.09644608064e-06	0.0178652200307	0.000178652200307	0.0186748646388	0.000186748646388
334	3000.0	10.0	3.0	1e-16	25.0	1.0562695938e-09	100.0	0.00177827941004	99.9999999999	5.33483823012	2.28243555843e-05	-0.0	878.910369926	0.0	0.0	0.0031848650071	0.0	0.00850692101685	8.50692101686e-05	0.00850692101685	8.50692101686e-05
335	3000.0	10.0	3.0	1e-16	25.0	1.0562695938e-09	100.0	0.056234132519	99.9999999999	168.702397557	0.000989686763648	0.00079397655539	400.07989094	395.829525637	0.0812261435606	-0.0	0.000812261435607	0.100816576638	0.00100816576638	0.182042720199	0.00182042720199
336	3000.0	10.0	3.0	1e-16	25.0	1.0562695938e-08	100.0	0.0056234132519	999.999999999	16.8702397557	7.9387332095e-05	3.9280561911e-05	538.425868309	53.8886142835	0.000809649882069	0.000124047156544	8.0964988207e-07	0.0178652349201	1.78652349201e-05	0.0186748848022	1.86748848022e-05
337	3000.0	10.0	3.0	1e-16	25.0	1.0562695938e-08	100.0	0.00177827941004	999.999999999	5.33483823012	2.2794766798e-05	0.0	878.910369926	0.0	0.0	0.0031845574062	0.0	0.00850507405431	8.50507405432e-06	0.00850507405431	8.50507405432e-06
338	3000.0	10.0	3.0	1e-16	25.0	1.0562695938e-08	100.0	0.0177827941004	999.999999999	53.3483823012	0.000311783994896	0.000240542321619	444.102582386	383.289633803	0.0200000082626	-0.0	2.00000082626e-05	0.0393503469227	3.93503469227e-05	0.0593503551853	5.93503551854e-05
339	3000.0	10.0	3.0	1e-16	25.0	1.0562695938e-09	100.0	0.177827941004	99.9999999999	533.483823012	0.0030478306151	0.00212080168234	321.691828967	292.757229073	0.208003039801	-0.0	0.00208003039801	0.24588366632	0.0024588366632	0.453886706121	0.00453886706121
340	3000.0	10.0	3.0	1e-16	25.0	1.0562695938e-07	100.0	0.0056234132519	9999.99999999	16.8702397557	7.93881068324e-05	3.92813345285e-05	538.425868309	53.8886142835	0.000809789249318	0.000123985133497	8.09789249319e-08	0.0178656312341	1.78656312341e-06	0.0186754204834	1.86754204834e-06
341	3000.0	10.0	3.0	1e-16	25.0	1.0562695938e-07	100.0	0.00177827941004	9999.99999999	5.33483823012	2.2796075085e-05	0.0	878.910369926	0.0	0.0	0.00318441179831	0.0	0.00850480858604	8.50480858605e-07	0.00850480858604	8.50480858605e-07
342	3000.0	10.0	3.0	1e-16	25.0	1.0562695938e-08	100.0	0.056234132519	999.999999999	168.702397557	0.000989688994974	0.000793978761192	400.07989094	395.829525637	0.0812261090308	-0.0	8.12261090309e-05	0.100832820817	0.000100832820817	0.182058929848	0.000182058929848
343	3000.0	10.0	3.0	1e-16	25.0	1.0562695938e-07	100.0	0.0177827941004	9999.99999999	53.3483823012	0.000311779868689	0.000240538242304	444.102582386	383.289633803	0.0199988869475	-0.0	1.99988869475e-06	0.0393496606563	3.93496606563e-06	0.0593485476038	5.93485476039e-06
344	3000.0	10.0	3.0	1e-16	25.0	1.0562695938e-06	100.0	0.00177827941004	99999.9999999	5.33483823012	2.28543004011e-05	0.0	874.315462661	0.0	0.0	0.00318533369132	0.0	0.00850871080216	8.50871080217e-08	0.00850871080216	8.50871080217e-08
345	3000.0	10.0	3.0	1e-16	25.0	1.0562695938e-07	100.0	0.056234132519	9999.99999999	168.702397557	0.000989686680414	0.000793976473508	400.07989094	395.829525637	0.0812261026153	-0.0	8.12261026154e-06	0.100816544862	1.00816544862e-05	0.182042647477	1.82042647477e-05
346	3000.0	10.0	3.0	1e-16	25.0	1.0562695938e-06	100.0	0.0056234132519	99999.9999999	16.8702397557	7.93877135011e-05	3.92809413855e-05	538.425868309	53.8886142835	0.00080965803911	0.000124061698841	8.09658039111e-09	0.0178641216595	1.78641216595e-07	0.0186737796986	1.86737796986e-07
347	3000.0	10.0	3.0	1e-16	25.0	1.0562695938e-06	100.0	0.0177827941004	99999.9999999	53.3483823012	0.000311830202543	0.000240534966138	440.62000688	392.273153871	0.0200942302102	-0.0	2.00942302102e-07	0.0392224200847	3.92224200847e-07	0.0593166502949	5.9316650295e-07
348	3000.0	10.0	3.0	1e-16	25.0	1.0562695938e-06	100.0	0.056234132519	99999.9999999	168.702397557	0.000989688557793	0.000793978328776	400.07989094	395.829525637	0.0812258841396	-0.0	8.12258841397e-07	0.100832664522	1.00832664522e-06	0.182058548662	1.82058548662e-06
349	3000.0	10.0	3.0	1e-16	25.0	1.0562695938e-07	100.0	0.177827941004	9999.99999999	533.483823012	0.0030478317135	0.00212080277874	321.691828967	292.757229073	0.208003725229	-0.0	2.08003725229e-05	0.245884116534	2.45884116534e-05	0.453887841763	4.53887841763e-05
350	3000.0	10.0	3.0	1e-16	25.0	1.0562695938e-06	100.0	0.177827941004	99999.9999999	533.483823012	0.00304783177934	0.00212080284815	321.691828967	292.757229073	0.208003717555	-0.0	2.08003717555e-06	0.245884116925	2.45884116925e-06	0.45388783448	4.5388783448e-06
