# Supplementary material for: Fresh groundwater discharge insignificant for the world’s oceans but important for coastal ecosystems
Source: Nat Commun. 2020 Mar 9;11:1260. doi: 10.1038/s41467-020-15064-8 (PMC7062736; doi:10.1038/s41467-020-15064-8)
Supplement: Supplementary file 8 — Supplementary Data 3 [file 41467_2020_15064_MOESM8_ESM.zip]

Archive with 6 entries (5 files):
- Supplementary_data_3/
- Supplementary_data_3/coastal_gw_discharge.prj
- Supplementary_data_3/coastal_gw_discharge.dbf
- Supplementary_data_3/legend_for_supplementary_data_3.txt
- Supplementary_data_3/coastal_gw_discharge.shp
- Supplementary_data_3/coastal_gw_discharge.shx
